# Supplementary material for: Results of the Optimune trial: A randomized controlled trial evaluating a novel Internet intervention for breast cancer survivors
Source: PLoS One. 2021 May 7;16(5):e0251276. doi: 10.1371/journal.pone.0251276 (PMC8104369; doi:10.1371/journal.pone.0251276)
Supplement: S2 File — (XLS) [file pone.0251276.s002.xls]

## Sheet: data frame
ID	group	age	t0_psychotherapy	t0_recurrence_frequency	t0_respiratory_infection	t0_physician_unplanned	t0_family_status	t0_education	t0_employment status	t0_WHOQOL_total	t0_WHOQOL_physical	t0_WHOQOL_psychological	t0_WHOQOL_social	t0_WHOQOL_environment	t0_IPAC_total_MET	t0_IPAC_anaerob_MET	t0_IPAC_aerob_MET	t0_IPAC_walk_MET	t0_IPAC_sit	T0_FQQ_total score	T0_FQQ_healthy	T0_FQQ_unhealthy	t0_ISI	t0_BFI	t0_IESR	t0_PHQ9	t0_GAD7	t0_PA-F12	t1_psychotherapy	t1_recurrence_frequency	t1_repiratory_infection	t1_physician_unplanned	t1_negativeeffects	t1_negativeeffectsoptime	t1_netpromoter	t1_WHOQOL_total	t1_WHOQOL_physical	t1_WHOQOL_psychological	t1_WHOQOL_social	t1_WHOQOL_environment	t1_IPAC_total_MET	t1_IPAC_anaerob_MET	t1_IPAC_aerob_MET	t1_IPAC_walk_MET	t1_IPAC_sit	T1_FQQ_total score	T1_FQQ_healthy	T1_FQQ_unhealthy	t1_ISI
1	1	55	0	0	1	0	5	5	2	11.8214	14.2857	11.3333	10.6667	11	2439	0	360	2079	3990	1.65	0.9	0.6	16	6.75	2.42857	20	14	41	0	0	0	0	0	0		12.4048	14.2857	14	9.33333	12	3859	1080	700	2079	2100	1.75	1.4	0.6	14
11	1	42	1	0	0	0	1	6	1	15.8571	15.4286	15.3333	14.6667	18	1890	480	1080	330	4200	1.8	1.7	1.1	16	3.125	0.857143	7	5	30	1	0	1	1	0	0	9	15.3155	15.4286	16	13.3333	16.5	2034	960	480	594	3360	2	1.8	0.7	12
12	1	64	0	0	0	0	1	6	3	15.4405	15.4286	16.6667	10.6667	19	2895	960	1440	495	2940	1.6	1.4	1.2	13	2.5	2.42857	6	14	35
13	1	44	1	0	0	0	4	6	2	15.0595	16.5714	14.6667	12	17	777	120	360	297	1680	1.7	1.5	1.1	12	2.875	1.71429	5	11	38	1	0	0	1	0	0		16.319	17.1429	16.8	13.3333	18	1108.5	480	480	148.5	1680	2	1.7	0.6	7
14	1	56	1	0	1	1	1	6	2	14.6548	14.2857	12.6667	14.6667	17	975	0	480	495	1680	2.25	2	0.5	6	4.125	2.42857	6	7	29	1	0	0	0	0	0		15.0774	17.1429	12.6667	12	18.5	2319	0	240	2079	2520	2.25	2	0.5	6
15	1	51	0	0	0	0	1	4	3	12.8036	13.7143	12.6667	13.3333	11.5	697	160	240	297	2940	1.9	2.2	1.4	13	5	2.14286	7	8	40	0	0	0	0	0	0		13.256	14.8571	12.6667	12	13.5	4266	2400	480	1386	2520	1.85	1.9	1.22222	12
19	1	57	0	0	0	0	1	6	3	13.375	12	12.6667	13.3333	15.5	5079	2160	840	2079	1050	2.65	2.7	0.4	14	4.75	2	5	5	30	0	0	0	0	0	0	10	15.756	14.8571	16	14.6667	17.5	6906	2160	3360	1386	1260	2.75	2.8	0	10
21	1	41	1	0	0	0	1	6	3	13.3214	14.2857	12.6667	13.3333	13	902	160	280	462	4200	1.5	1.1	1.1	17	6.875	1.71429	13	10	40	0	0	1	0	0	0	2	13.3988	15.4286	13.3333	13.3333	11.5	198	0	0	198	2100	1.7	1.5	1	16
22	1	53	0	0	0	0	1	6	3	14.756	14.8571	15.3333	13.3333	15.5	3930	960	0	2970	2100	2.25	2.3	0.8	17	3.75	1.14286	8	6	42	0	0	1	0	0	0		15.8393	14.8571	16	16	16.5	4548	480	2880	1188	1260	2.15	2.1	0.7	16
26	1	33	1	0	0	1	1	3	2	13.756	14.8571	12.6667	16	11.5	5175	0	720	4455	2100	1.3	1	1.4	8	2.875	3.14286	6	13	53	0	0	1	1	0	0		14.9821	15.4286	14.6667	17.3333	12.5	702	0	240	462	1260	1.25	1	1.5	5
29	1	58	1	0	1	1	1	6	2	15.2798	14.2857	15.3333	12	19.5	3093	1440	960	693	4200	1.95	1.6	0.7	17	3.625	1.28571	10	5	37	1	0	0	0	1	0	9	15.3036	13.7143	16.6667	13.3333	17.5	2133	1080	360	693	4200	2	1.8	0.5	18
30	1	66	0	0	0	0	1	6	3	18.2143	18.8571	16	20	18	4968	2400	720	1848	3080	2.1	2	0.8	4	1.5	2.57143	10	10	37	0	0	2	1	0	0	7	17.3036	17.7143	16	16	19.5	5466	1920	2160	1386	2520	2.2	2.3	0.8	4
34	1	37	1	0	0	10	5	6	1	11.2976	14.8571	11.3333	8	11	1860	960	240	660	3360	1.95	1.6	0.7	12	5.25	3	12	17	33	0	0	1	4	0	0	9	10.2143	10.8571	14	8	8	2190	960	240	990	1680	2.15	1.7	0.5	15
38	1	50	0	0	0	0	1	6	1	13.0714	14.2857	12.6667	9.33333	16	4475.4	2928	1488	59.4	4228	2.8	2.6	0	19	6.375	2.85714	15	18	44	0	0	0	0	0	0	5	13.3036	13.7143	10	12	17.5	1359	360	900	99	3360	2.6	2.5	0	19
39	1	48	0	1	0	2	1	6	2	17.869	17.1429	16.6667	18.6667	19	8439	3000	3360	2079	630	2.25	2.4	0.9	6	4.25	2.42857	5	8	42	1	0	0	6	0	0	7	17.4464	18.2857	16	16	19.5	6506	2240	2880	1386	2520	2.45	2.6	0.6	10
41	1	55	0	0	1	1	1	4	2	15.8988	15.4286	14.6667	16	17.5	3333	2160	480	693	2940	1.85	1.7	1	13	1.625	0.714286	5	7	27	0	0	1	2	0	0	10	16.2679	16.5714	15.3333	14.6667	18.5	1982	1280	240	462	2520	1.9	1.7	0.8	14
42	1	55	0	0	1	0	5	5	2	13.25	12	13.3333	14.6667	13	1122	360	300	462	3780	2	1.5	0.5	21	6.75	1.28571	12	4	29	0	0	2	1	0	0	10	13.6548	14.2857	16.6667	10.6667	13	3142.5	480	1920	742.5	3360	2	1.5	0.3	12
44	1	39	0	0	0	1	1	3	2	16.4226	14.8571	16	17.3333	17.5	2373.1	720	244	1409.1	2527	1.95	1.8	0.9	12	4.125	1	7	6	23	0	0	2	6	0	0	5	15.5595	16.5714	16.6667	12	17	1638	960	480	198	1680	2.15789	2.11111	0.8	12
47	1	31	0	0	0	1	1	3	1	16.4702	17.7143	16.6667	16	15.5	2628	720	720	1188	3780	2.15	1.9	0.6	0	0	1.42857	1	6	39
52	1	51	0	0	0	1	3	6	4	10.8333	8	10.6667	10.6667	14	2535.4	640	1440	455.4	3360	1.85	1.1	0.4	18	7.5	1.85714	15	11	38	0	0	0	1	1	1	5	11.3095	8.57143	13.3333	9.33333	14	2693	800	1200	693	5040	1.9	1.3	0.4	18
54	1	45	1	0	0	0	1	6	3	11.7083	12	9.33333	12	13.5	1337	960	80	297	2730	1.5	1.6	1.6	21	7.5	3.71429	23	19	34	1	0	3	1	0	0	10	10.6964	10.2857	8	12	12.5	1836	960	480	396	8820	1.95	1.7	0.9	23
57	1	64	0	2	0	1	1	3	3	14.9881	14.2857	14.6667	16	15	10362	840	1800	7722	4410	1.7	1.3	0.9	11	3.5	1.42857	4	7	27	0	0	0	0	0	0	9	15.7202	13.7143	14	18.6667	16.5	7335	1440	1440	4455	1680	1.95	1.4	0.2	15
64	1	37	0	0	1	0	3	4	1	14.4524	13.1429	14	14.6667	16	5421	1440	120	3861	840	1.55	1.2	1.1	21	6.625	2	10	9	37	0	0	1	0	0	0	8	14.9405	15.4286	16	13.3333	15	7518	480	2880	4158	1260	1.8	1.3	0.6	17
79	1	52	0	0	0	0	1	6	2	13.8333	12	12.6667	14.6667	16	1518	720	600	198	2940	2.55	2.2	0.1	14	5.75	1.28571	7	5	37	0	0	0	0	1	0	8	15.0893	14.8571	15.3333	14.6667	15.5	1674	360	720	594	2940	2.6	2.5	0	13
91	1	53	0	0	1	2	1	6	1	14.9107	13.1429	13.3333	14.6667	18.5	4599	600	1920	2079	1680	2.05	2	0.9	11	4.75	2.14286	9	9	45	0	0	1	0	0	0	7	14.0298	14.2857	14.6667	10.6667	16.5	4239	480	1680	2079	840	1.9	1.8	0.9	7
94	1	43	1	1	2	2	1	5	4	12.9167	12	12.6667	12	15	2373	0	1680	693	840	2.05	1.9	0.8	9	4.75	1.42857	10	6	41	1	0	0	1	0	0	8	13.6964	14.2857	14	12	14.5	7453.5	480	6000	973.5	840	2.2	2.3	0.8	10
101	1	40	0	0	0	2	1	2	2	11.4167	12	10.6667	12	11	1228	0	40	1188	2520	1.3	2	2.4	20	7.875	3	10	6	35	0	0	2	0	0	0	3	14.2738	15.4286	14.6667	14	13	1935	480	960	495	4200	1.35	1.3	1.7	13
103	1	43	0	0	0	0	4	2	3	10.3869	9.71429	11.3333	8	12.5	1386	0	0	1386	4620	0.8	0.5	1.9	15	5.5	2	16	10	42
106	1	40	1	0	0	2	4	2	2	12.9643	14.8571	10.6667	9.33333	17	1554	480	480	594	840	2.2	2.3	0.9	19	5.5	2.85714	11	13	42
108	1	56	1	0	1	0	1	6	1	11.6488	11.4286	12	10.6667	12.5	1293	0	600	693	3360	1.6	1.2	1	10	3.875	1	8	9	37
111	1	33	1	0	1	1	1	4	4	13.1012	16.5714	12	9.33333	14.5	1666.5	1280	40	346.5	2100	1.45	1.5	1.6	3	0.5	1.14286	5	10	40
116	1	36	0	0	0	2	4	2	3	15.1131	14.2857	14	14.6667	17.5	2224	160	480	1584	2100	1.55	1.1	1	9	3.625	2.71429	9	7	31	0	0	0	0	0	0	3	14.3869	13.7143	14	13.3333	16.5	2826	480	960	1386	2100	1.65	1.4	1	12
121	1	51	0	0	1	1	4	5	1	11.375	12	11.3333	6.66667	15.5	3474	0	240	3234	3115	2.15	1.8	0.5	17	7.625	1.28571	10	9	41
126	1	51	0	0	0	1	1	5	2	15.5119	13.7143	14	17.3333	17	2716	1600	720	396	1680	2.4	2.1	0.3	24	8.375	2	13	9	31	0	0	1	0	0	0	9	17.125	16	15.3333	18.6667	18.5	4289.1	1440	1440	1409.1	2940	2.3	2.1	0.4	19
127	1	50	0	1	0	1	1	6	2	15.5238	17.1429	13.3333	13.3333	18.2857	2256	960	900	396	1260	1.94737	2	1.11111	8	5.5	2.28571	7	8	43	0	0	1	3	1	1	8	14.9524	17.1429	14	10.6667	18	3222	960	480	1782	840	2.3	2.5	0.8	9
129	1	53	0	0	1	1	1	5	2	14.7798	14.2857	13.3333	16	15.5	1173	0	480	693	3360	2.1	1.9	0.7	16	7.125	1.85714	10	4	42	0	0	0	0	0	0	10	14.2976	14.8571	14	13.3333	15	2959.5	1920	0	1039.5	10080	2.2	2	0.4	14
136	1	60	0	0	1	0	1	3	1	12.3333	12	12.6667	10.6667	14	9384	2880	960	5544	2520	2.6	2.2	0	12	6.5	2.28571	13	10	49	0	0	1	0	1	0	10	12.5833	12	14.6667	10.6667	13	14292	4800	6720	2772	2520	2.2	2.1	0.6	14
140	1	60	0	0	1	1	5	6	1	14.4583	12	13.3333	16	16.5	4092	2880	420	792	2100	1.65	1	0.7	8	4.625	0	10	5	20
144	1	56	0	0	2	0	1	4	3	16.6845	16.5714	14.6667	16	19.5	1476	960	120	396	2310	1.95	2	1.1	14	2	0.428571	4	2	22
145	1	62	1	0	0	0	1	5	3	13.9464	14.2857	12.6667	13.3333	15.5	0	0	0	0	1680	2.89474	2.77778	0	12	8.25	0.714286	7	5	32	1	0	0	0	0	0	10	15.5952	17.7143	15.3333	13.3333	16	1386	0	0	1386	840	2.75	2.8	0	1
146	1	55	0	0	1	1	1	6	2	14.9881	14.2857	12.6667	16	17	4746	1440	1920	1386	1680	2.35	2.1	0.4	22	5.125	2.57143	9	19	41
148	1	49	0	0	3	1	1	4	2	12.369	13.1429	9.33333	12	15	2772	0	0	2772	2100	2.3	1.7	0.1	3	1.25	3	18	18	43	0	0	2	0	0	0	9	12.994	13.1429	9.33333	12	17.5	3252	0	480	2772	840	2.35	2.1	0.1	2
149	1	56	1	0	1	3	1	6	4	15.3988	15.4286	13.3333	13.3333	19.5	3508.5	2160	1200	148.5	2100	2.26316	2.1	0.555556	12	1.375	3.42857	7	10	49	0	0	1	0	1	1	6	15.5833	16	12.6667	14.6667	19	13416	10080	960	2376	6300	2.45	2.5	0.3	13
151	1	54	0	0	0	1	4	5	1	17.7679	16.5714	17.3333	18.6667	18.5	8568	3360	3360	1848	1680	2.8	2.7	0.1	6	2.25	2.42857	4	7	29	1	0	0	0	0	0	6	18.4226	18.8571	18	17.3333	19.5	3588	1440	960	1188	1680	2.45	2.5	0.3	1
154	1	50	0	0	1	1	1	2	2	17.2679	16.5714	15.3333	18.6667	18.5	6840	1680	1200	3960	3150	1.9	1.9	1.1	15	5.375	2.57143	8	13	51
157	1	44	0	0	1	2	4	6	1	17.8869	17.7143	18	17.3333	18.5	1968.5	1120	700	148.5	4620	2.05	1.6	0.5	17	1.125	0.714286	4	2	17	0	0	0	0	0	0	7	18.7976	18.8571	18.6667	18.6667	19	1473	960	480	33	2940	2.05	1.6	0.2	9
158	1	61	0	1	1	0	1	2	3	15.0833	15.3333	13.3333	14.6667	17	1791	720	180	891	1260	2.4	2.4	0.6	9	2.25	2.14286	6	6	42
161	1	42	0	0	0	3	3	3	1	13.5476	10.8571	15.3333	12	16	5652	0	2880	2772	3360	1.6	1.4	1.2	10	8.125	1.85714	12	8	42	0	1	0	1	0	0	3	13.6964	10.2857	16	12	16.5	3386	1040	960	1386	2520	1.95	1.8	0.9	9
170	1	42	0	0	1	1	1	4	1	15.4643	14.8571	12.6667	17.3333	17	12825	2160	7200	3465	1470	2.25	2.2	0.7	18	5.125	2.42857	9	9	37	0	0	1	2	0	0	8	15.2619	13.7143	14	17.3333	16	6750	2400	3360	990	2100	1.9	1.9	0.8	15
171	1	53	0	0	0	2	1	5	1	9.52381	7.42857	5.33333	13.3333	12	1415.2	0	280	1135.2	1050	2.3	2.3	0.7	19	10	2.57143	23	21	49
172	1	56	0	0	0	0	1	6	1	18.9048	18.2857	18.6667	18.6667	20	6009.3	1952	3856	201.3	1687	2.05	1.8	0.7	3	1.375	0.285714	0	4	31	0	0	0	0	0	0	2	17.7024	17.1429	18.6667	16	19	1017	0	720	297	2100	1.95	1.4	0.3	2
175	1	55	0	4	0	0	1	7	3	17.869	17.1429	18	17.3333	19	2228.4	240	840	1148.4	2100	2.25	1.9	0.4	2	1	0	4	2	20	0	0	1	0	1	1	8	19.1131	18.2857	18.6667	20	19.5	7146	1440	4320	1386	1680	2.7	2.8	0.3	0
179	1	44	1	0	1	0	1	2	2	10.8214	10.2857	10	8	15	744	0	480	264	4620	1.75	1.7	1.2	18	4.5	1.28571	16	14	53	1	0	1	0	0	0	10	10.9345	12.5714	9.33333	5.33333	16.5	1546.5	480	720	346.5	3360	1.95	1.9	0.9	7
183	1	52	0	0	8	0	1	3	2	15.4048	18.2857	14	13.3333	16	2772	0	0	2772	2100	2.8	2.8	0.2	4	1.25	3.42857	6	10	48	0	0	0	0	0	0	8	13.3155	15.4286	12.6667	10.6667	14.5	4092	480	840	2772	2940	2.7	2.9	0.2	0
186	1	54	0	0	2	0	2	6	1	17.7143	18.8571	18.6667	13.3333	20	1215	480	240	495	4200	2.35	2.3	0.6	0	4.125	0	4	0	15	0	0	1	0	0	0	10	18.0238	19.4286	19.3333	13.3333	20	3606	960	1260	1386	3780	2.4	2.3	0.2	6
187	1	68	0	0	2	3	6	6	3	12.5417	12	12	10.6667	15.5	2472	1440	240	792	2940	1.44444	1.2	1.25	20	2.75	2.57143	7	12	34	0	0	1	0	0	0	8	15.0476	14.8571	16	13.3333	16	3306	0	1920	1386	2100	1.55	1.3	1.3	13
188	1	42	0	0	1	1	1	6	2	14.4286	13.7143	15.3333	14.6667	14	7010	40	40	6930	2520	2	1.8	0.8	15	6.375	0.714286	9	3	24
198	1	42	0	0	0	0	1	2	2	16.625	16	16.6667	17.3333	16.5	986.5	640	0	346.5	1680	2.3	1.8	0.2	8	0.375	2.71429	8	6	28	0	0	0	0	0	0	10	17.9702	17.7143	18	18.6667	17.5	3666	1800	480	1386	840	2.05	1.7	0.3	5
204	1	52	0	0	0	0	4	6	2	16.6607	17.1429	16	16	17.5	7380	240	1200	5940	840	2.35	1.8	0.1	13	4.5	0.714286	4	2	30	0	0	0	0	0	0	10	18.3869	17.7143	18.6667	18.6667	18.5	7704	720	1440	5544	1260	2.7	2.8	0.1	8
205	1	61	0	0	0	0	1	5	4	15.2679	12.5714	14	20	14.5	11088	0	0	11088	840	1.9	0.9	0.1	9	3	2.71429	9	7	26
211	1	38	1	0	2	1	1	5	2	16.2202	17.7143	14.6667	16	16.5	1860	960	240	660	1680	2.2	1.9	0.5	2	0.625	1.85714	7	8	31	1	0	0	2	0	0	9	15.5536	17.7143	14.6667	13.3333	16.5	7920	0	0	7920	2100	1.9	1.9	1	4
213	1	54	0	0	1	0	1	2	3	14.0476	14.8571	11.3333	16	14	7272	2880	3600	792	5880	1.95	1.7	0.8	18	6.25	2.85714	15	16	47
216	1	59	1	0	0	0	1	5	1	16.875	16	16	16	19.5	4746	1920	1440	1386	1680	2.75	2.5	0	7	1.125	1.71429	4	4	23	1	0	0	0	0	0	9	17.619	17.1429	16.6667	18.6667	18	3675	1440	1080	1155	10080	2.4	2.1	0	8
223	1	47	0	0	0	0	1	3	1	18.131	18.8571	18.6667	16	19	5919	2880	960	2079	2520	2.35	2	0.3	4	0.125	1.71429	0	2	28	0	0	0	0	0	0	8	17.8333	20	16	17.3333	18	13332	3840	6720	2772	1680	2.35	2.3	0.3	2
227	1	57	0	0	1	1	1	5	3	12.1369	13.7143	10.6667	10.6667	13.5	4906	3360	160	1386	2100	1.57895	1.3	1.11111	14	6.375	3.14286	17	19	49
228	1	57	0	1	1	0	1	3	2	17.7798	18.2857	16.6667	18.6667	17.5	4266	0	2880	1386	2520	2.2	1.5	0.1	2	2.125	1.57143	3	3	36	0	0	0	0	0	0	0	17.869	17.1429	17.3333	20	17	2586	0	1200	1386	2100	2.2	1.7	0	4
231	1	56	1	1	2	2	1	4	2	14.8988	15.4286	15.3333	13.3333	15.5	7945	160	360	7425	3360	2.3	2	0.4	3	4.375	0.857143	7	3	27
237	1	55	1	0	0	0	6	7	2	16.256	10.8571	16.6667	20	17.5	4158	0	0	4158	2100	1.45	1.7	1.8	12	4.5	0.714286	7	9	43
239	1	48	1	0	0	2	1	6	2	17.8452	17.7143	17.3333	17.3333	19	1314	480	240	594	1680	2.2	2	0.6	10	1.375	0.714286	7	3	30	1	0	2	4	0	0	10	13.0774	13.1429	12	10.6667	16.5	1533	0	840	693	1260	2.4	2.6	0.7	22
242	1	43	0	0	2	1	4	6	1	13.4286	13.7143	12.6667	13.3333	14	6420	0	480	5940	3360	1.1	1	1.8	13	4.25	1.42857	18	9	42	0	0	2	3	1	0	9	15.5476	14.8571	12.6667	18.6667	16	2628	0	1440	1188	6300	1.45	1.5	1.7	9
245	1	57	1	1	1	1	1	2	1	15.2679	12.5714	14	16	18.5	1356	480	480	396	4200	1.9	1.6	0.8	1	2.25	2.14286	7	7	47	1	0	0	0	1	1	9	18.2262	16.5714	17.3333	20	19	4695	3360	840	495	2940	2.15	2.2	0.6	5
252	1	39	1	0	0	1	1	6	2	15.875	16	12.6667	17.3333	17.5	10190	1040	240	8910	2520	2.1	1.6	0.4	16	2.25	3.14286	11	17	44	1	0	0	0	0	0	4	15.744	17.1429	12	17.3333	16.5	2337	1440	600	297	2940	2.1	2	0.5	9
256	1	54	0	1	0	0	1	2	1	18.369	17.1429	17.3333	20	19	29970	9600	13440	6930	3360	2.3	2.5	0.9	12	0.625	0.428571	4	4	27	0	0	0	0	0	0	10	18.7143	18.8571	18	20	18	8052	4320	960	2772	2100	2.5	2.6	0.4	7
258	1	52	1	0	2	4	1	4	1	13.9702	13.7143	13.3333	13.3333	15.5	3426	840	1200	1386	1680	1.9	1.9	1.1	16	6.875	2.42857	14	8	35	1	0	1	0	0	0	3	14.3095	16.5714	14	10.6667	16	9744	840	3360	5544	1680	2.2	2.2	0.7	12
259	1	51	0	0	1	1	3	3	1	16.8333	16	16	17.3333	18	13131	7920	360	4851	1050	2.25	2	0.5	12	4.5	0.571429	7	4	35	0	0	0	1	0	0	6	16.506	14.8571	16.6667	16	18.5	9750	5760	3000	990	1680	2.15	2	0.6	16
268	1	53	1	0	0	0	1	6	4	10.5595	8.57143	10	10.6667	13	4158	0	0	4158	2520	1.7	0.8	0.4	18	7.875	2.71429	17	13	50	1	1	0	0	0	0	2	11.1012	8.57143	10.6667	10.6667	14.5	2772	0	0	2772	2100	1.45	0.3	0.2	21
271	1	55	0	0	0	0	1	4	2	13.8393	14.8571	12	12	16.5	1794	960	240	594	3780	2.2	2.3	0.9	16	4.625	0.857143	10	9	30	0	0	0	0	0	0	8	15.4048	18.2857	14	13.3333	16	1836	720	720	396	3360	2.4	2.5	0.5	10
275	1	57	1	0	1	2	1	6	2	13.7262	12.5714	16	9.33333	17	2772	0	0	2772	2310	2.3	1.9	0.3	10	3.125	2.14286	7	8	31	1	0	0	0	0	0	9	13.375	16	12.6667	9.33333	15.5	1815	960	360	495	8400	2.25	1.9	0.1	10
284	1	61	1	0	1	0	3	3	3	11.9345	12.5714	12.6667	8	14.5	7932	2160	3000	2772	2100	2.65	2.4	0.1	14	5.5	1.57143	9	14	40
286	1	51	1	0	1	1	1	6	1	12.9405	11.4286	12.6667	14.6667	13	3186	0	1800	1386	3360	1.89474	1.77778	1	16	7.5	1.42857	9	11	31	1	0	0	0	0	0	7	12.9345	12.5714	12.6667	12	14.5	5706	1920	2400	1386	3780	1.95	1.6	0.8	17
288	1	54	0	0	1	0	1	6	2	14.8095	12.5714	15.3333	13.3333	18	1410	240	840	330	2520	2.3	2.3	0.7	6	4.375	0.571429	6	6	40	0	0	0	0	0	0	10	14.7679	12.5714	15.3333	14.6667	16.5	2250	240	1680	330	2520	2.4	2.5	0.8	8
291	1	38	0	0	0	0	1	2	2	17.9702	17.7143	16.6667	20	17.5	2493	1440	360	693	2940	2.55	2.1	0	10	2.375	1.14286	4	5	42	0	0	2	0	0	0	9	19.1071	19.4286	18	20	19	2598	2160	240	198	2520	2.55	2.4	0	0
294	1	47	1	0	0	1	1	2	2	15.7798	14.2857	14	17.3333	17.5	2868	960	720	1188	2100	2.5	2.5	0.5	15	3.5	3.28571	17	19	51	1	0	0	0	0	0	10	17.4583	16	16.6667	18.6667	18.5	3786	1920	480	1386	2520	2.5	2.7	0.7	6
295	1	56	0	0	0	2	1	5	1	14.3036	13.7143	15.3333	10.6667	17.5	2040	480	240	1320	3360	1.9	1.4	0.6	10	1	0.428571	5	5	21	0	0	1	0	0	0	5	15.9226	14.8571	15.3333	16	17.5	5226	2880	960	1386	1680	2	1.7	0.7	25
296	1	45	0	0	1	1	1	6	2	16.0298	18.2857	15.3333	16	14.5	4674	2880	1200	594	2520	1.65	1.4	1.1	4	4.25	1.42857	6	5	58	0	0	1	1	0	0	8	16.9107	17.1429	16	20	14.5	2946	1080	480	1386	2940	1.6	1.4	1.1	7
312	1	51	0	0	0	1	3	2	1	14.8036	13.7143	16.6667	13.3333	15.5	2639	0	560	2079	4620	1.75	1.4	0.9	15	2	1.28571	4	1	36	0	0	0	0	0	0	10	16.7798	18.2857	19.3333	12	17.5	7092	960	3360	2772	1260	2.2	1.8	0.1	11
316	1	48	0	0	1	2	1	2	2	14.9345	12.5714	14.6667	16	16.5	5412	1920	720	2772	1680	1.9	1.9	1.1	20	7	3	10	9	45	0	0	1	1	0	0	2	16.2738	15.4286	15.3333	17.3333	17	7758	1920	1680	4158	1680	2.3	2.4	0.7	14
318	1	57	0	0	0	2	1	6	2	16.8631	14.2857	17.3333	17.3333	18.5	4068	1440	1440	1188	3780	2.35	2	0.3	12	2.875	0.142857	5	3	15	0	0	0	0	0	0	0	15.506	14.8571	15.3333	13.3333	18.5	3333	1440	1200	693	3360	2.25	2	0.2	6
320	1	57	1	0	0	2	1	2	1	15.6786	17.7143	14	16	15	1912	160	960	792	1680	2.05	1.3	0.2	9	4	3	5	8	47	1	0	0	0	0	0	0	17.4405	19.4286	17.3333	16	17	3546	480	1680	1386	2520	2.2	1.9	0.2	1
321	1	31	1	0	0	0	1	4	4	16.9821	19.4286	16.6667	13.3333	18.5	975	240	240	495	840	2.45	2	0.1	5	2.25	2.14286	5	9	27	1	0	0	0	0	0	7	17.5238	19.4286	16.6667	16	18	1573	320	560	693	1680	2.6	2.5	0	1
325	1	53	0	0	0	0	4	6	1	12.5714	10.2857	14	12	14	5684	32	2880	2772	3780	2	2.3	1.3	15	6	0.714286	9	7	32	0	0	0	0	0	0	4	14.6786	13.7143	16	12	17	7959	2520	3360	2079	3780	2.05	2.1	0.9	9
334	1	54	0	0	0	3	1	5	1	12.1429	12.5714	10.6667	9.33333	16	2853	960	1200	693	1680	1.9	1.7	0.9	9	7.25	2.28571	11	12	46	0	0	0	0	0	0	10	13.6131	14.2857	12	10.6667	17.5	1158	480	480	198	2520	2.2	2.1	0.8	12
336	1	50	0	0	0	0	1	6	2	13.9405	15.4286	14	13.3333	13	1428	0	240	1188	1680	2	1.7	0.7	17	6	2	8	5	45	0	0	0	0	0	0	8	15.9583	16	16.6667	14.6667	16.5	2124	480	720	924	1470	2.15	1.9	0.4	11
338	1	31	1	0	1	1	4	6	1	14.244	13.1429	14	13.3333	16.5	1535	720	320	495	1260	1.75	0.9	0.4	9	5.625	1.71429	9	4	40	1	0	0	0	0	0	10	14.0298	14.2857	13.3333	12	16.5	1466	1280	120	66	1680	1.8	1.6	1	1
339	1	45	0	0	1	0	1	5	3	15.7024	17.1429	16	14.6667	15	22824	480	16800	5544	420	1.9	1.8	1	0	1.125	0.857143	2	5	31
341	1	47	0	0	3	4	4	2	2	12.6607	13.1429	14	12	11.5	13836	1920	3600	8316	1260	1.9	1.2	0.4	9	4	1.42857	8	9	32	0	0	2	2	0	0	10	13.6369	13.7143	14.6667	14.6667	11.5	6216	480	3360	2376	1680	1.9	1.4	0.6	5
343	1	52	1	0	3	0	1	6	1	12.0298	10.2857	12	13.3333	12.5	3546	2160	0	1386	5040	2.4	1.9	0.1	23	8.875	2.71429	21	16	47	1	0	1	2	0	1	5	11.0476	10.8571	10.6667	10.6667	12	4548	1440	1920	1188	1680	2.4	2.4	0.4	24
347	1	35	1	0	0	1	1	5	2	16.2321	15.4286	14	16	19.5	11550	7200	3360	990	840	2.05	2	0.9	18	4	2.42857	11	10	39	1	0	1	0	0	0	9	15.8988	15.4286	15.3333	13.3333	19.5	2472	960	720	792	1260	2.1	2.2	0.9	13
351	1	51	0	1	0	0	1	3	2	14.6905	15.4286	14	13.3333	16	4350	2880	480	990	420	2.25	2	0.5	6	6.625	0.714286	2	0	22	0	0	0	1	0	0	10	16.0179	16.5714	16.6667	13.3333	17.5	20292	11520	6000	2772	1260	2.5	2.6	0.5	4
357	1	44	0	0	1	1	1	5	3	14.3988	11.4286	12.6667	16	17.5	8664	1440	1680	5544	2100	1.85	1.5	0.8	15	7.375	1.28571	18	6	23																		1.8	1.6	0.9
358	1	39	0	0	2	0	1	6	2	17.6429	16.5714	16	20	18	7020	4800	240	1980	1260	1.7	1.5	1.1	10	1.375	1	5	6	38
359	1	39	0	0	1	0	1	6	1	18.4881	18.2857	16.6667	20	19	1710	240	480	990	2100	2.35	2	0.3	5	3.125	1.14286	3	3	27
363	1	44	1	1	0	0	2	5	3	12.7202	9.71429	13.3333	13.3333	14.5	2472	0	1680	792	5880	1.9	1.6	0.8	15	7.125	2	9	7	47	1	0	1	1	0	0	7	12.9167	12	13.3333	9.33333	17	4026	1920	720	1386	1680	2.15	1.8	0.2	7
365	1	43	0	0	0	0	4	6	2	15.6548	18.2857	15.3333	12	17	4986	2400	1200	1386	2520	2.35	2.2	0.5	9	3.75	1.14286	7	5	34	0	0	0	1	0	0	7	14.494	17.1429	14	13.3333	13.5	4674	2400	1680	594	2520	2.25	2.2	0.4	11
366	1	57	1	0	1	0	1	6	2	15.5952	17.7143	14	10.6667	20	4452	1440	240	2772	1680	2.4	1.8	0	13	1.75	0.857143	12	5	21	1	0	0	0	0	0	10	16.7976	18.8571	16	13.3333	19	5892	1440	1680	2772	2100
370	1	39	0	0	0	1	1	7	2	15.2917	16	13.3333	13.3333	18.5	997	640	60	297	2100	2.1	2	0.8	2	1.375	2.71429	9	8	45	0	0	0	2	0	0	10	15.1071	15.4286	12.6667	13.3333	19	16560	1440	7200	7920	2100	2.2	2.2	0.9	4
372	1	39	1	0	0	6	5	6	2	12.6369	9.71429	12.6667	14.6667	13.5	777	0	480	297	2100	0.6	0.6	2.4	10	5	0.428571	12	3	38	1	0	0	1	0	0	8	15.8214	14.2857	14.6667	17.3333	17	2034	480	960	594	2520	2.05	1.4	0	12
375	1	51	0	0	1	2	3	6	2	14.6726	14.8571	15.3333	12	16.5	4825	640	720	3465	3360	2	2.2	1.2	10	6.375	2.71429	8	10	44	0	0	0	3	0	0	5	15.1667	16	16	10.6667	18	9252	2880	3600	2772	1680	2	2.5	1.5	18
376	1	54	1	0	1	5	1	7	2	12.1548	14.2857	12.6667	6.66667	15	1314	480	240	594	3780	2.4	1.9	0.1	11	6.875	1.71429	8	5	46
381	1	54	0	0	1	1	2	5	2	15.1548	14.2857	16.6667	14.6667	15	10200	3840	2400	3960	3360	2.25	1.6	0.1	11	5	1.57143	14	8	38	0	0	0	2	0	0	10	14.125	16	15.3333	10.6667	14.5	3573	2520	360	693	1260	2	1.3	0	4
385	1	31	1	0	2	4	1	5	1	9.27381	11.4286	8	6.66667	11	3252	240	240	2772	1680	2.05	1.5	0.4	18	6.75	2.71429	17	19	41	1	0	0	0	0	0	6	15.1131	14.2857	14.6667	16	15.5	6612	2160	1680	2772	0	2.1	1.7	0.4	15
393	1	40	1	0	0	1	1	6	3	11.7917	16	8.66667	8	14.5	1495	160	840	495	1680	2.25	1.8	0.3	9	5.125	1.28571	10	6	38	1	0	0	1	0	0	10	13.125	16	12.6667	9.33333	14.5	772	240	400	132	1680	2.05	1.8	0.5	6
395	1	59	0	0	0	1	4	6	2	15.8393	14.8571	13.3333	18.6667	16.5	3306	480	1440	1386	2940	2.1	1.6	0.4	16	4.625	1.28571	7	8	47	1	0	1	1	0	0	10	17.0595	16.5714	16	18.6667	17	4716	480	3840	396	2100	2.5	2.3	0.1	12
397	1	51	0	0	0	0	1	2	2	16.2024	17.1429	14	14.6667	19	2408.5	960	640	808.5	2100	2.4	2.2	0.4	5	2.75	2	5	6	34	0	0	0	0	0	0	7	17.3631	18.2857	16.6667	16	18.5	1644	480	240	924	1680	2.55	2.7	0.3	14
402	1	56	0	0	0	0	1	2	1	14.7857	13.1429	15.3333	14.6667	16	1386	0	0	1386	2940	2.05	1.8	0.7	18	5	1.85714	11	6	42	0	0	0	0	0	0	9	13.3333	12	11.3333	16	14	4212	0	1440	2772	2100	1.9	1.7	0.8	16
413	1	39	0	0	2	1	5	2	3	14.6845	16.5714	13.3333	13.3333	15.5	528	0	0	528	3360	2.35	1.7	0	15	1.75	0.857143	3	4	20
415	1	42	1	0	1	4	1	6	4	15.4286	13.7143	12.6667	17.3333	18	2994	0	2400	594	3780	2.45	2	0.1	12	3.375	2.28571	8	15	37
420	1	54	0	0	0	0	1	6	3	12.9762	12.5714	10.6667	14.6667	14	4746	2400	960	1386	2940	2.85	2.7	0	10	6.75	1.14286	9	1	27
421	1	50	0	0	1	1	2	6	1	12.8988	15.4286	11.3333	9.33333	15.5	1574	800	180	594	3360	1.85	1.4	0.7	9	3.75	1.71429	8	8	44	0	0	0	1	0	0	10	16.619	17.1429	15.3333	16	18	2106	480	240	1386	2940	2.1	1.7	0.2	7
424	1	59	0	0	1	0	1	6	3	14.9821	15.4286	14.6667	13.3333	16.5	7146	2400	3360	1386	1260	2.55	2.4	0.3	16	5	2.57143	11	14	38	0	0	0	0	0	0	7	17.0476	18.8571	16.6667	14.6667	18	6906	480	5040	1386	1260	2.25	2.2	0.6	5
437	1	61	0	0	0	3	1	1	1	13.0238	11.4286	11.3333	13.3333	16	1950	0	960	990	3360	2.25	2.2	0.7	12	6.75	2	15	8	31	0	0	1	4	0	0	10	13.7143	14.8571	10.6667	13.3333	16	4266	1920	960	1386	0	2.65	3	0.5	4
450	1	59	0	0	0	2	4	6	1	16.1071	15.4286	17.3333	14.6667	17	4878	0	720	4158	420	2.3	2.3	0.7	6	0.5	0.285714	3	3	30	0	0	0	5	1	0	5	15.0298	14.2857	17.3333	12	16.5	2119	0	40	2079	2100	2.4	2.3	0.2	11
452	1	57	1	0	0	1	1	2	2	15.75	16	15.3333	14.6667	17	3585	0	1440	2145	0	2.6	2.2	0	20	2.875	1.42857	8	6	27	1	0	0	2	0	0	10	15.256	14.8571	16	14.6667	15.5	8884.2	0	4680	4204.2	3052	2.25	2.2	0.6	20
454	1	57	0	0	2	2	4	6	2	12.1071	11.4286	11.3333	10.6667	15	3813	1440	1680	693	4200	1.4	0.8	1	18	7.75	2.71429	15	17	51
458	1	57	1	0	0	2	5	5	3	10.4524	9.14286	10.6667	8	14	3420	480	960	1980	5460	2	2.6	1.6	11	7.25	0.428571	17	10	44	1	0	1	2	0	0	5	8.49405	9.14286	9.33333	4	11.5	5544	0	0	5544	5880	2.15	2.6	1.3	12
463	1	61	0	0	2	4	4	6	1	12.7381	10.2857	12.6667	12	16	9012	2880	3360	2772	1680	2.55	2.4	0.3	18	3.625	2.57143	9	13	49	1	0	0	2	0	0	9	15.9048	14.2857	15.3333	16	18	2685	480	720	1485	1260	2.4	2.5	0.4	10
465	1	57	0	0	0	0	5	6	1	9.53571	9.14286	7.33333	10.6667	11	1663.2	0	0	1663.2	1554	2.55	2.3	0.2	21	7.5	3	17	11	55
469	1	65	0	0	1	0	5	6	3	10.9048	10.2857	10	9.33333	14	3546	1440	720	1386	2100	2.25	1.8	0.3	18	6.25	1.14286	11	5	27	0	0	0	0	0	0	5	11.0119	9.71429	12	9.33333	13	754	0	160	594	2520	1.8	1.7	1	20
478	1	34	1	0	5	10	1	6	3	5.26786	4.57143	4	4	8.5	1440	0	1440	0	4200	2.4	2.6	0.8	27	9.875	4	26	21	58	1	0	4	10	0	0	9	5.39286	4.57143	4	4	9	1386	0	0	1386	4200	2.5	2.4	0.1	25
484	1	63	1	0	0	2	1	5	3	12.3214	10.2857	12	12	15	4125	480	180	3465	840	2	1.3	0.3	17	7.5	2.57143	13	14	41	1	0	1	1	0	0	10	13.0238	11.4286	14	10.6667	16	4398	0	240	4158	5040	2.2	1.7	0.2	5
486	1	45	0	0	0	0	1	6	2	8.67262	10.8571	7.33333	4	12.5	1542	1080	0	462	1680	2.5	2.3	0.3	10	5	1.57143	14	13	39	0	0	2	2	0	0	10	16.5357	17.1429	17.3333	14.6667	17	1998	1080	720	198	2520	2.4	2.2	0.2	7
489	1	50	1	0	0	0	1	6	2	14.8869	17.7143	16	9.33333	16.5	3832	2400	640	792	1680	2.55	2.5	0.4	13	5.875	0	9	18	35	1	0	1	0	0	0	10	14.8274	17.1429	15.3333	9.33333	17.5	3095	2240	360	495	2100	2.65	2.7	0.1	15
491	1	55	0	0	1	3	1	3	1	13.631	10.8571	12	14.6667	17	1188	0	0	1188	2940	2.5	2.3	0.3	24	5	2.85714	8	13	37	0	0	1	1	0	0	8	15.0655	15.4286	14	13.3333	17.5	636	0	240	396	10080	2.3	2.1	0.4	17
510	1	49	0	0	0	1	1	1	2	17.7619	17.7143	15.3333	20	18	1346.5	960	40	346.5	1890	2.55	2.1	0	4	1.625	1.42857	6	6	28	0	0	0	1	0	0	8	18.256	18.8571	16	18.6667	19.5	3150	2000	160	990	1680	2.5	2.3	0	3
511	1	49	0	0	0	0	1	3	2	13.0893	14.8571	11.3333	10.6667	15.5	1158	0	960	198	840	1.85	1.9	1.2	11	4.5	1.57143	10	12	35	1	0	0	0	0	0	5	15.2857	17.1429	13.3333	14.6667	16	6024	0	480	5544	420	2.1	2	0.7	8
526	1	51	0	0	0	1	1	2	1	17.3274	17.1429	16	18.6667	17.5	1192.5	840	204	148.5	10493	1.9	1.4	0.6	23	5.5	4	10	8	36	0	0	0	0	0	0	8	16.3512	16.5714	17.3333	16	15.5	2264	960	116	1188	5880	1.75	1.2	0.4	22
528	1	51	1	0	0	0	1	2	2	14.4821	15.4286	13.3333	14.6667	14.5	968	400	40	528	2100	2.7	2.4	0	9	6.375	2.57143	7	9	49	0	0	0	1	0	0	10	16.0357	17.1429	15.3333	14.6667	17	2130	720	420	990	1050	2.65	2.6	0	5
537	1	41	1	0	0	0	1	2	1	17.0774	17.1429	16.6667	16	18.5	3759	0	1680	2079	2100	2.2	2.5	1.1	3	4.5	0.571429	6	6	47	0	0	0	0	0	0	10	17.0179	16.5714	17.3333	14.6667	19.5	4293	1920	1680	693	2940	2.2	2.6	1.3	3
538	1	37	0	0	0	0	1	6	4	16.5952	13.7143	16.6667	20	16	1830	1200	300	330	840	1.95	1.7	0.8	23	5.375	2.42857	6	6	47	1	0	0	1	1	0	9	16.0714	14.2857	14	20	16	1398	720	480	198	1050	1.95	2.1	1.1	13
544	1	49	0	0	0	1	1	6	2	15.5298	14.2857	14.6667	14.6667	18.5	2973	1440	840	693	2100	2	1.3	0.3	15	4.125	1	10	0	21	0	0	1	0	0	0	10	16.1012	16.5714	16	13.3333	18.5	1653	960	0	693	1260	2.3	2	0.1	18
547	1	45	1	0	1	1	1	6	4	16.7798	18.2857	16.6667	14.6667	17.5	4812	120	1920	2772	1260	2.15	1.9	0.6	2	0.75	0.571429	1	1	36	0	0	0	0	0	0	6	17.4345	16.5714	17.3333	17.3333	18.5	1188	0	0	1188	2100	2.2	1.8	0.6	0
550	1	48	0	0	0	0	1	2	1	16.1845	16.5714	13.3333	17.3333	17.5	1752	0	960	792	2940	2.65	2.6	0.3	7	4	1.28571	6	6	28	0	0	0	0	0	0	8	15.131	14.8571	14	14.6667	17	7704	1440	720	5544	4200				15
553	1	59	0	0	0	1	2	2	1	15.9167	16	16	14.6667	17	5226	1440	2400	1386	2520	1.85	1.4	0.7	8	1.75	1.42857	9	7	40	0	0	0	2	0	0	10	16.4702	17.7143	16	14.6667	17.5	4852	640	1440	2772	2100	1.85	1.4	0.5	3
557	1	57	0	0	0	1	1	5	2	15.0595	16.5714	14	14.6667	15	2259	1440	720	99	2940	2	1.9	0.9	11	4.625	1.85714	5	6	30	0	0	1	4	0	0	5	17.4107	17.1429	16.6667	17.3333	18.5	1954	960	400	594	3360	2.1	2.1	0.9	5
570	1	58	0	0	0	0	4	6	2	17.3929	16.5714	18	16	19	11709	1440	5880	4389	2730	1.95	1.9	1	16	4.875	1.85714	4	1	22	0	0	0	0	0	0	4	18.1607	17.1429	18.6667	17.3333	19.5	8212	640	4800	2772	2940	2.2	2.4	0.9	14
577	1	52	0	0	0	0	1	6	2	16.8452	17.7143	17.3333	13.3333	19	2586	960	240	1386	1680	2.45	2.6	0.7	12	2.75	0.428571	4	1	25	0	0	0	0	0	0	7	17.4405	19.4286	18.6667	14.6667	17	4146	1920	840	1386	1680	2.4	2.3	0.4	8
585	1	57	1	0	1	2	1	2	2	15.7083	16	15.3333	12	19.5	8856	2880	3600	2376	1680	2.05	1.9	0.8	14	3.375	0.857143	11	6	30	0	0	0	0	1	0	4	17.6905	15.4286	16.6667	18.6667	20	5720	320	1440	3960	8400	2.35	2.2	0.5	3
590	1	45	0	0	1	0	3	6	4	11.9405	11.4286	11.3333	12	13	1695	480	720	495	2520	2.2	2.6	1.2	13	6.75	1.85714	12	7	37	0	0	0	3	1	0	1	11.3631	10.2857	10.6667	12	12.5	1413	480	240	693	4620	2.05	2.3	1.3	13
591	1	59	0	0	0	1	1	2	3	14.494	13.1429	14.6667	14.6667	15.5	4212	960	480	2772	2100	2.35	2	0.3	12	4.625	1	4	5	30	0	0	1	1	0	0	10	15.5179	16.5714	15.3333	14.6667	15.5	8622	1440	5400	1782	1680	2.15	2	0.4	8
600	1	51	0	0	1	2	1	5	2	17.3929	16.5714	16.6667	17.3333	19	5745	480	1800	3465	3780	1.55	1.5	1.4	17	1.625	1.71429	6	5	33
602	1	60	0	2	0	2	4	6	3	13.5774	13.1429	13.3333	13.3333	14.5	1639.5	0	600	1039.5	3360	2.45	2.4	0.5	2	6.25	0.714286	5	3	36	0	0	0	1	0	0	5	12.1071	11.4286	12	12	13	1371	0	480	891	2520	2.5	2.5	0.4	5
605	1	68	1	0	1	0	5	2	3	15.2024	17.1429	13.3333	13.3333	17	3066	1440	240	1386	1680	2.4	2.3	0.5	10	6	0.857143	6	8	23	0	0	3	2	0	0	8	14.1905	15.4286	13.3333	12	16	3333	1920	720	693	1680	2.2	2	0.6	11
615	1	38	1	0	1	3	1	7	3	10.8214	10.2857	10	8	15	1224	360	600	264	2100	1.4	1.1	1.3	15	6.25	1.57143	21	9	40
620	1	30	1	0	2	5	1	6	4	12.3869	13.7143	11.3333	12	12.5	1087.5	480	360	247.5	2100	2.4	2.5	0.7	14	4	3.71429	12	17	39
628	1	60	1	3	0	1	1	6	3	13.7976	10.8571	14	13.3333	17	990	0	0	990	2520	2.4	2	0.2	17	5.5	2.14286	9	8	51	0	0	0	3	0	0	10	15.8036	13.7143	18.6667	13.3333	17.5	2586	720	480	1386	2520	2.6	2.5	0	11
630	1	50	1	0	0	0	4	5	3	14.0833	12	12	17.3333	15	9012	1920	4320	2772	1260	2.7	2.5	0.1	18	3.875	3.42857	12	19	55
633	1	45	0	0	0	1	3	6	1	18.0893	18.8571	17.3333	18.6667	17.5	822	0	360	462	3360	2.05	2.6	1.5	5	2.5	0.857143	5	4	31	0	0	1	4	0	0	9	18.0655	19.4286	18	17.3333	17.5	2826	1440	0	1386	3780	2.15	2.5	1.4	6
635	1	54	0	0	0	0	1	5	2	16.494	17.1429	16.6667	14.6667	17.5	8972	4800	1400	2772	2100	2.3	2.1	0.5	12	3.25	1.71429	6	3	31	0	0	1	0	0	0	8	17.2381	18.2857	16.6667	16	18	4852.5	2880	240	1732.5	2940	2.4	2.6	0.8	12
645	1	50	0	0	0	0	1	6	1	16.8631	18.2857	16.6667	16	16.5	5493	2880	1920	693	4200	2.55	2.2	0.1	5	1.375	0.571429	2	3	17	0	0	0	0
646	1	56	0	0	0	1	5	4	2	16.8929	12.5714	17.3333	18.6667	19	10932	4800	3360	2772	2947	2.15	1.5	0.2	20	5.875	0.142857	9	0	24	0	0	0	0	0	0	10	15.8452	13.7143	16.6667	16	17	5172	1200	1200	2772	2940	2.15	2	0.4	17
647	1	37	0	0	0	1	4	5	2	17.6012	16.5714	15.3333	20	18.5	6918	2400	360	4158	1260	2.1	1.6	0.4	19	4.625	2.71429	7	7	33	0	0	0	0	0	0	9	17.244	17.1429	16	17.3333	18.5	2497.5	480	1440	577.5	2100	1.85	1.2	0.2	11
648	1	58	0	0	0	2	1	4	2	15.4345	12.5714	16.6667	16	16.5	1372	496	480	396	4620	1.8	1.7	1.1	9	5.375	1.14286	6	3	34	0	0	0	0	0	0	9	16.2798	14.2857	17.3333	16	17.5	4878	480	240	4158	3360	1.85	2	1.2	9
651	1	45	0	0	0	2	1	6	2	15.3274	17.1429	15.3333	13.3333	15.5	1473	1080	360	33	3360	1.55	1.1	1	5	4	0.714286	9	2	36	0	0	0	0	0	0	10	15.3631	18.2857	17.3333	9.33333	16.5	1409.1	0	0	1409.1	4200	1.8	1.3	0.6	4
654	1	56	0	0	0	1	1	6	4	14.125	12	13.3333	14.6667	16.5	3954	960	2400	594	1260	2.15	1.8	0.5	18	5.625	1.71429	12	8	37	0	0	0	0	0	0	10	17.7857	17.1429	17.3333	18.6667	18	3066	1440	240	1386	1260	2.3	2.3	0.4	6
658	1	52	0	0	0	1	1	2	1	11.3036	9.71429	9.33333	10.6667	15.5	2826	720	720	1386	3360	2.25	2.3	0.8	27	7.625	2.71429	14	12	46
659	1	70	0	0	0	0	1	7	3	17.3155	19.4286	16	17.3333	16.5	1199.5	120	40	1039.5	840	2.5	2.6	0.6	5	3.875	0.571429	3	4	25
661	1	53	0	0	0	2	1	3	2	14.2024	13.1429	13.3333	13.3333	17	3276	1920	960	396	1680	2.55	2.1	0	10	7.625	0.714286	16	8	33	0	0	0	0	0	0	10	17.4286	17.7143	16.6667	17.3333	18	678	240	240	198	1680	2.55	2.4	0	0
678	1	61	0	0	0	1	6	6	2	17.4286	17.7143	16.6667	17.3333	18	6159	720	3360	2079	3360	2.2	2	0.6	8	1.5	0.285714	2	4	19	0	0	0	4	1	0	8	16.7262	16.5714	16	17.3333	17	1638	720	720	198	2520	2.2	1.9	0.4	8
679	1	47	0	1	0	0	4	7	2	13.0536	13.7143	12.6667	9.33333	16.5	3666	1920	360	1386	2520	1.85	2	1.3	11	7.125	2.28571	6	12	44	0	0	0	1	0	0	10	15.9345	16.5714	15.3333	13.3333	18.5	7518	0	3360	4158	1680	2.15	2.1	0.6	0
683	1	32	0	0	0	0	4	6	1	14.369	13.1429	13.3333	16	15	2970	0	0	2970	2520	2.6	2.4	0.2	14	3.75	1.71429	8	6	40	1	0	1	3	0	0	9	14.6488	15.4286	12.6667	16	14.5	2772	0	0	2772	2100	2.3	1.9	0	1
691	1	45	0	0	0	0	2	4	2	14.9286	17.7143	15.3333	10.6667	16	732	240	360	132	4200	2.35	2	0.3	2	0.625	2.14286	2	4	36
699	1	51	0	0	0	1	1	7	2	16.6131	18.2857	16	14.6667	17.5	3205	640	2400	165	4270	2.05	1.6	0.5	3	2.125	1.28571	3	5	32	0	0	1	0	0	0	5	16.6131	18.2857	16	14.6667	17.5	4944	0	3360	1584	3360	1.8	1.4	0.5	1
704	1	34	0	0	0	0	4	3	1	13.9881	14.2857	12.6667	16	13	8532	3360	2400	2772	3780	2.2	1.8	0.4	8	2	2	6	4	35
708	1	55	0	0	0	0	1	5	1	12.5179	12.5714	10.6667	13.3333	13.5	1824	0	240	1584	3780	2.05	1.5	0.4	22	6.875	2.85714	11	13	52
725	1	47	0	0	0	3	1	5	2	14.2976	10.8571	10.6667	18.6667	17	1296	720	180	396	3780	2.2	2	0.6	18	7	2.71429	22	8	29	1	0	0	1	0	0	7	13.8095	12.5714	10.6667	16	16	2076	1440	240	396	2940	2	2	1	15
727	1	42	1	0	0	2	1	3	1	13.6607	13.1429	15.3333	10.6667	15.5	5112	480	3840	792	1260	1.6	1.3	1.1	15	6.125	0.857143	6	10	39	1	0	1	1	0	0	10	14.1786	13.7143	16	12	15	1455	480	480	495	1680	1.65	1.5	1.2	11
732	1	57	0	0	0	1	1	3	3	17.0179	16.5714	16.6667	17.3333	17.5	1188	0	0	1188	2520	1.85	1.7	1	2	0.75	0.285714	1	1	18	0	0	0	0	0	0	10	17.4524	17.1429	17.3333	17.3333	18	2591	272	240	2079	3360	2.35	2.1	0.5	5
738	1	52	1	0	0	0	1	2	1	11.0893	10.8571	8	12	13.5	1426	0	40	1386	840	1.6	1	0.8	24	10	3.71429	20	19	43	1	0	1	2	0	0	10	12.4107	13.1429	12	12	12.5	1386	0	0	1386	1260	1.7	1.3	1	14
741	1	50	0	0	1	1	4	3	4	16.7024	17.1429	16.6667	16	17	2895	720	1680	495	420	2.3	2.1	0.5	10	2.125	0.285714	3	3	25	0	0	0	0	0	0	8	16.0655	15.4286	16.6667	14.6667	17.5	3306	960	960	1386	1260	2.45	2.3	0.3	10
743	1	38	1	0	1	0	1	6	4	15.1488	15.4286	15.3333	13.3333	16.5	1228.5	720	360	148.5	3780	1.7	1.6	1.2	3	3	2.57143	5	5	28
748	1	57	0	1	0	0	1	2	2	15.6607	17.1429	15.3333	14.6667	15.5	2772	0	0	2772	2940	1.95	1.7	0.8	2	0.875	1.57143	5	5	54	0	1	1	2	0	0	10	15.7321	15.4286	16	16	15.5	7350	1920	480	4950	2520	1.95	1.8	0.8	8
5	0	46	1	0	0	0	1	7	2	15.9881	14.2857	16	14.6667	19	396	0	0	396	2520	1.95	1.6	0.7	16	5.75	3.42857	13	5	41	1	1	0	8				15.2679	16.5714	12.6667	13.3333	18.5	11280	10080	1200	0	1260	2.45	2.4	0.4	14
6	0	55	0	0	1	0	1	6	2	12.6369	13.7143	12	9.33333	15.5	693	0	0	693	2520	1.45	1.2	1.3	8	7.125	0.714286	11	14	36	1	0	2	1				12.3869	13.7143	10.6667	10.6667	14.5	1386	0	0	1386	2940	1.35	1	1.3	15
8	0	69	0	0	1	0	1	5	3	16.756	18.8571	16	14.6667	17.5	2106	0	720	1386	3360	2.15	2.1	0.8	8	1.125	0.428571	2	0	22	0	0	1	0				17.381	18.8571	16.6667	16	18	4212	960	480	2772	2520	1.85	1.7	0.9	6
9	0	49	1	0	0	0	3	3	2	11.7083	12	10.6667	10.6667	13.5	1413	480	240	693	2520	2.05	2	0.9	16	6.375	2	11	14	34	1	0	0	0				10.6071	11.4286	8.66667	9.33333	13	1399.5	0	360	1039.5	2520	1.6	1.4	1.3	14
16	0	57	1	0	0	1	1	6	4	10.881	10.8571	7.33333	9.33333	16	3705	0	240	3465	1680	1.15	0.4	1.1	12	8.5	1.42857	22	15	36	1	0	0	2				10.2619	9.71429	9.33333	8	14	5679	3600	0	2079	1680	1.6	1.1	1	9
17	0	66	0	0	0	0	5	2	3	16.4762	16.5714	15.3333	16	18	3900	1440	480	1980	2590	2.55	2.4	0.3	3	0.5	0.857143	3	1	25	0	0	1	0				16.3274	17.1429	14.6667	16	17.5	1345.5	720	180	445.5	5040	2.4	2.3	0.5	2
23	0	48	1	0	2	3	3	6	4	11.9405	11.4286	11.3333	12	13	3306	1440	480	1386	1260	2.9	2.9	0.1	18	6.25	4	17	16	40	1	0	2	3				9.18452	8.57143	9.33333	9.33333	9.5	4452	960	720	2772	1680	2.7	2.8	0.1	17
35	0	52	0	0	0	0	1	6	1	16.3869	17.7143	16.6667	14.6667	16.5	1104	480	360	264	5040	2.35	2.5	0.8	4	3.25	0.285714	6	4	34	0	0	1	0				16.1071	15.4286	16	16	17	1257	480	480	297	4200	2.5	2.6	0.7	3
36	0	58	0	0	0	0	1	6	3	13.7143	14.8571	12.6667	13.3333	14	438	0	240	198	2100	1.9	2.2	1.4	8	4	2.57143	11	12	46	0	0	1	2				12.869	13.1429	10.6667	14.6667	13	3066	0	1680	1386	1680	1.85	1.8	1	9
37	0	57	0	0	0	2	1	6	3	10.5536	9.71429	8	12	12.5	226	0	160	66	2940	2.1	1.6	0.4	16	6.75	1.71429	12	4	35	1	0	2	1				10.0774	9.14286	9.33333	9.33333	12.5	297	0	0	297	2940	2.25	1.9	0.1	13
46	0	63	0	0	1	2	1	2	3	14.0893	10.8571	12	16	17.5	1794	800	400	594	2100	2.3	1.9	0.3	20	6.875	1.57143	8	8	36	0	0	1	1				13.7738	11.4286	10.6667	16	17	858	480	180	198	2100	2.2	2	0.4	23
48	0	39	0	0	4	2	1	4	1	15.125	16	14.6667	13.3333	16.5	4986	0	3600	1386	1680	1.95	1.7	0.8	2	4	1.28571	7	4	38	0	0	2	2				15.3571	15.4286	14.6667	13.3333	18	1626	0	240	1386	1680	1.8	1.4	0.7	3
49	0	44	0	0	1	1	1	7	3	15.2738	15.4286	16.6667	12	17	5424	2880	960	1584	1260	2.05	1.7	0.6	13	3.5	0.428571	6	5	28	0	0	1	4				11.875	12	12	10	13.5	445.5	0	0	445.5	4200	2.2	2.4	0.7	14
53	0	55	1	0	0	1	3	6	3	15.881	14.8571	16.6667	12	20	1897	0	280	1617	2625	2.45	2.8	0.9	5	2.125	0.285714	5	5	36	1	0	1	1				15.7083	16	15.3333	12	19.5	1188	0	0	1188	3360	2.15	2.2	1.1	3
55	0	34	0	0	0	0	1	6	3	14.506	14.8571	15.3333	13.3333	14.5	4425	480	480	3465	2100	2.55	2.2	0.1	20	4.25	1.42857	13	8	32	0	0	2	0				15.4226	14.8571	15.3333	16	15.5	3519	960	480	2079	2520	2.5	2.3	0	15
62	0	33	0	0	0	0	1	5	3	15.4524	17.1429	16.6667	12	16	868.5	720	0	148.5	2940	1.6	1.3	1.1	3	2.625	1.14286	6	6	26	0	0	0	0				15.7024	17.1429	15.3333	13.3333	17	1476	480	600	396	840	1.55	1	0.8	6
67	0	50	0	0	0	1	2	6	2	15.2381	18.2857	12.6667	12	18	1271	560	480	231	3150	2.15	2	0.7	1	5.5	2.71429	7	16	38
68	0	52	0	0	0	0	1	4	1	18.256	18.8571	17.3333	17.3333	19.5	1800	1440	360	0	4200	1.65	0.4	0.1	2	3.25	0.285714	4	0	17
70	0	46	0	0	0	0	1	5	2	12.8571	11.4286	10	16	14	3510	2400	120	990	1260	2.25	1.5	0	15	5.25	3.28571	12	8	57	1	0	0	0				12.9048	14.2857	10.6667	14.6667	12	5226	3360	480	1386	2520	2.15	1.6	0	10
74	0	50	0	0	0	0	2	7	3	14.1845	12.5714	14	14.6667	15.5	2586	360	840	1386	3360	2.15	2	0.7	14	3.75	0.142857	8	3	22
76	0	38	1	0	0	0	4	6	1	11.994	9.14286	8.66667	14.6667	15.5	690	0	360	330	2940	1.65	1.2	0.9	22	7.25	2.28571	18	15	44	1	0	0	4
81	0	45	0	0	0	0	1	6	2	17.0357	17.1429	15.3333	18.6667	17	1249.5	1200	0	49.5	3360	2.5	2.4	0.4	3	2.25	2.14286	7	4	37	0	0	0	1				18.2083	20	16.6667	18.6667	17.5	1729.5	1200	480	49.5	3360	2	1.8	0.7	0
82	0	60	0	0	0	0	4	5	1	11.994	13.1429	9.33333	12	13.5	3708	2160	360	1188	1260	1.85	1.3	0.6	18	7.625	0.142857	12	3	27	0	0	0	2				10.8631	6.28571	9.33333	13.3333	14.5	6984	1440	0	5544	1680	1.7	1	0.5	22
83	0	54	0	0	1	3	1	6	2	12.7262	8.57143	12	17.3333	13	5184	0	3600	1584	4410	1.75	1.6	1.1	14	7.25	1.71429	13	16	41	0	0	0	1				11.2262	8.57143	11.3333	12	13	1032	0	240	792	3990	1.9	1.9	1.1	19
95	0	53	0	0	0	0	5	6	1	14.0476	14.8571	14	9.33333	18	5047	2928	40	2079	5460	1.95	1.7	0.8	12	0.875	1.28571	12	8	47	0	0	1	0				15.3869	17.7143	16	9.33333	18.5	2106	480	240	1386	4200	2.15789	1.88889	0.5	12
97	0	51	1	0	0	2	1	2	1	15.9048	18.2857	15.3333	12	18	25851	8400	12600	4851	1890	2.8	2.6	0	12	1.875	1.71429	5	8	40	0	0	0	1				15.244	17.1429	16	9.33333	18.5	4558	240	160	4158	1680	2.68421	2.66667	0	8
99	0	54	0	0	1	2	1	7	1	12.7143	10.8571	12	12	16	1484	0	560	924	3010	1.3	1.1	1.5	15	7.125	2	10	8	44
104	0	49	0	0	0	0	4	5	2	17.0536	17.7143	15.3333	18.6667	16.5	2430	960	480	990	2520	2.05	2	0.9	9	0.5	0.857143	2	1	29	0	0	1	1				17.8214	18.2857	16	20	17	1512	240	480	792	2100				8
105	0	45	0	0	0	2	1	2	1	13.1548	10.2857	9.33333	16	17	5172	0	2400	2772	1680	1.8	1.6	1	26	7.375	2.28571	15	13	39	0	0	0	0				14.7024	13.1429	14	14.6667	17	3759	0	1680	2079	2730	1.8	1.7	0.9	18
107	0	44	0	0	1	2	1	5	3	12.5357	9.14286	12.6667	13.3333	15	792	0	0	792	1260	2.4	2.5	0.7	12	7.25	3.42857	13	14	60	0	0	1	5				12.381	10.8571	12.6667	12	14	1132.5	480	240	412.5	1680	2.55	2.5	0.2	14
109	0	33	1	0	0	1	1	6	1	11.5595	8.57143	11.3333	9.33333	17	3615	2880	240	495	3360	2.05	1.7	0.6	19	8.375	2.14286	18	11	41	1	0	0	2				12	8	11.3333	10.6667	18	3465	0	0	3465	1890	1.9	1.9	0.8	14
112	0	57	1	1	0	0	1	3	3	11.5357	9.14286	13.3333	10.6667	13	1920	480	1440	0	2100	1.8	1.7	1.1	8	8.5	3	12	7	45	1	0	2	0				11.256	10.8571	12.6667	8	13.5	1398	960	240	198	5880	1.55	1.2	1.1	8
113	0	38	1	0	0	2	1	2	2	11.2976	10.8571	12	9.33333	13	2670	1440	240	990	1260	2.1	2	0.8	18	7	2.42857	9	11	35
115	0	44	0	0	1	0	1	2	2	15.1429	16.5714	15.3333	10.6667	18	2175.3	480	240	1455.3	2730	2.35	1.9	0.2	12	5.125	1.28571	8	6	34	0	0	2	0				15.5357	17.1429	15.3333	10.6667	19	10105.5	960	6720	2425.5	3360	2.05	1.8	0.6	11
117	0	50	0	0	0	0	1	1	2	15.5952	13.7143	15.3333	17.3333	16	4786	3360	40	1386	3360	2.05	1.6	0.5	10	1.25	1	4	2	36	0	0	0	0				14.1429	12.5714	15.3333	14.6667	14	4252.5	0	2520	1732.5	3360	2.05	1.7	0.4	10
118	0	48	0	0	1	1	1	7	1	14.7857	17.1429	16.6667	9.33333	16	756	360	0	396	1680	2.2	2.1	0.7	9	1	0.714286	2	6	34	0	0	1	0				16.5952	17.7143	17.3333	13.3333	18	2034	960	480	594	1680	2.3	2.1	0.2	4
120	0	54	1	0	0	2	1	5	3	9.88095	10.8571	8	10.6667	10	918	480	240	198	4200	2.25	1.7	0.2	14	6.375	3.28571	26	17	42	1	0	1	2				8.92857	9.71429	9.33333	6.66667	10	678	0	480	198	1260	2.1	1.8	0.5	9
132	0	36	0	0	3	1	1	3	2	16.3512	16.5714	15.3333	16	17.5	198	0	0	198	735	1.35	1.2	1.5	4	2	1	4	3	33	0	0	5	0				14.7143	14.8571	13.3333	14.6667	16	699	240	360	99	1680	1.2	0.9	1.5	7
135	0	57	0	0	0	2	4	6	4	15	16	16	12	16	1824	720	180	924	5880	2.25	2	0.5	9	5.125	0.714286	4	18	21	0	0	0	0				13.994	17.1429	12.6667	10.6667	15.5	1906	480	40	1386	4200	2.4	2.3	0.2	9
137	0	47	0	1	0	0	1	6	1	18.006	18.8571	18.6667	16	18.5	3348	1920	240	1188	840	2.05	1.8	0.7	8	3.25	1.42857	1	3	31
138	0	48	1	0	1	0	1	3	1	15.881	18.8571	15.3333	13.3333	16	1836	960	480	396	6300	2.15	1.5	0.2	5	0.625	2	5	5	25	1	0	0	1				16.2143	18.8571	16.6667	13.3333	16	1026	480	480	66	1680	2.15	1.9	0.3	5
147	0	33	0	1	0	1	2	5	1	15.2381	18.2857	11.3333	13.3333	18	6319.5	5040	240	1039.5	840	2.65	2.3	0	10	1.625	2.42857	14	11	32	1	1	0	0				14.7381	14.2857	12	14.6667	18	1386	0	0	1386	2100	2.35	2.1	0.1	6
156	0	55	0	0	1	0	5	4	1	12.3071	15.4286	12.8	8	13	4950	0	0	4950	2100	1.9	1.9	1.1	17	6.125	0.857143	6	6	27	0	0	1	0				13.9524	17.1429	14	10.6667	14	13140	0	7200	5940	1680	1.9	1.9	1.2	16
159	0	61	0	0	0	5	1	6	1	12.8869	9.71429	11.3333	16	14.5	2346	0	960	1386	3360	1.7	2	1.6	28	8.75	3.28571	16	12	49	0	0	0	0				12.3214	10.2857	12.6667	13.3333	13	4049.1	1920	720	1409.1	2520	2.1	2	0.9	24
160	0	54	1	0	1	0	1	6	4	16.631	18.8571	15.3333	13.3333	19	1314	0	720	594	1470	2.15	1.7	0.4	3	4.5	1.57143	5	2	23
162	0	46	0	0	0	0	1	4	2	15.8393	14.8571	16.6667	13.3333	18.5	8586	5760	1440	1386	840	1.9	2.2	1.4	9	1.375	0.428571	4	2	39	0	0	0	0				17.3214	18.2857	16	16	19	4639.5	3600	0	1039.5	2100	1.55	1.5	1.3	11
163	0	50	0	1	1	0	1	2	3	13.75	12	12.6667	17.3333	13	5559.5	4320	200	1039.5	2940	1.625	1.9	1.83333	7	5.125	1.42857	4	6	28	0	0	1	1				14.4762	12.5714	13.3333	16	16	1866	0	480	1386	2100	2.15	1.8	0.4	7
168	0	48	0	0	0	2	2	7	2	9.97619	8.57143	8.66667	10.6667	12	1386	0	0	1386	5040	2.2	1.5	0.1	20	9.25	3.57143	18	14	46
169	0	41	0	0	0	0	4	6	1	15.3274	13.1429	15.3333	17.3333	15.5	3519	0	1440	2079	840	2.6	2.4	0.2	16	4	0.571429	8	8	47	1	0	2	0				16.8214	14.2857	16	20	17	2148	480	480	1188	840	2.45	2.5	0.4	7
176	0	47	0	0	0	0	1	6	3	14.0714	14.2857	12.6667	13.3333	16	8745	3600	1680	3465	2520	2.05	1.8	0.7	13	4.5	2	5	6	41	0	0	0	0				15.3333	16	14	13.3333	18	1518	960	360	198	3360	1.8	1.9	1.2	12
177	0	53	1	1	1	0	1	2	1	15.5	16	12	16	18	2179.5	960	180	1039.5	1260	2.55	2.2	0.1	16	4.125	0.857143	10	5	26	1	0	0	0				15.5952	13.7143	14.6667	16	18	3306	480	1440	1386	1680	2.2	2.1	0.5	23
178	0	59	0	1	1	1	1	6	2	13.3869	13.7143	10	13.3333	16.5	10026	7200	1440	1386	840	2.6	2.3	0.1	9	6.75	2.14286	9	8	33	0	0	0	1				15.2917	16	15.3333	13.3333	16.5	6028.5	3360	2520	148.5	2520	2.5	2.6	0.3	4
180	0	44	0	0	1	2	1	3	2	16.4226	14.8571	16.6667	18.6667	15.5	6906	4800	720	1386	1680	1.95	1.7	0.8	10	4.875	0.714286	8	6	37	0	0	1	1				16.6905	15.4286	16.6667	18.6667	16	3972	2880	960	132	2100	1.95	1.8	0.6	11
190	0	44	0	0	1	0	3	6	1	13.75	12	14	12	17	1653	960	0	693	3360	2.3	1.9	0.3	22	7.75	1.28571	13	9	43	0	0	1	1				14.5893	14.8571	14.6667	13.3333	15.5	2346	0	960	1386	4620	2.3	2.1	0.2	15
191	0	53	0	0	0	1	1	3	2	13.2143	14.8571	11.3333	10.6667	16	2559	0	480	2079	3780	2.45	2.1	0.2	6	6.75	0.857143	9	5	22	0	0	0	1				15.119	17.1429	12.6667	14.6667	16	3172.5	240	1200	1732.5	3360	2.3	2.2	0.4	5
195	0	41	0	0	2	3	3	6	3	13.6607	13.1429	15.3333	10.6667	15.5	1398	0	1200	198	3360	1.7	0.9	0.5	1	6.375	2.28571	7	15	36	0	0	1	2				12.8393	14.8571	14	8	14.5	3508.5	0	3360	148.5	2520	1.7	0.9	0.3	6
197	0	49	0	0	2	0	4	6	1	17.4405	19.4286	15.3333	16	19	3942	1920	240	1782	2100	2.45	2.3	0.4	4	0.375	1.85714	2	3	45	0	0	0	0				17.4643	18.8571	17.3333	14.6667	19	4278	3840	240	198	2520	2.65	2.7	0.3	4
202	0	55	0	1	1	0	1	6	4	16.1238	15.4286	14.4	18.6667	16	2598	480	1920	198	3360	2.85	2.8	0.1	7	3.5	0.571429	8	5	32
208	0	52	0	0	1	2	1	3	2	14.8155	15.4286	15.3333	12	16.5	1855	800	560	495	3360	1.73684	1.1	0.555556	10	1.25	3.28571	7	6	34
212	0	50	1	0	1	2	1	5	2	16.2857	13.1429	15.3333	18.6667	18	1794	960	240	594	2520	1.85	1.8	1.1	13	5.5	2.57143	11	4	45	1	0	2	1				14.9583	12	14	17.3333	16.5	1959	960	900	99	3360	2.05	2.1	0.7	14
217	0	48	0	1	2	4	4	2	2	12.2262	12.5714	12.6667	10.6667	13	24792	20160	3840	792	2520	2.05	1.6	0.5	18	5.125	1.28571	15	9	40
219	0	59	0	1	0	1	1	2	3	16.3274	17.1429	16	14.6667	17.5	3678	960	2520	198	3360	1.1	0.5	1.3	10	1.25	1.71429	5	4	45	0	0	0	3				15.0774	17.1429	13.3333	13.3333	16.5	419	160	160	99	3360	1.3	0.7	1	9
221	0	46	0	0	0	0	1	7	2	15.9762	12.5714	14.6667	18.6667	18	777	0	480	297	5040	2.4	2.1	0.3	12	3.625	2.28571	8	9	39	0	0	1	0				16.1488	15.4286	16.6667	16	16.5	0	0	0	0	5040	2.15	1.8	0.2	12
225	0	51	0	0	1	0	1	3	1	17.2083	16	16.6667	18.6667	17.5	1518	840	480	198	5250	2.2	1.6	0.2	10	1.25	0.857143	3	3	24	0	0	1	0				17.7976	14.8571	17.3333	20	19	1824	960	600	264	4410	2.15	1.7	0.1	13
232	0	51	0	0	1	0	1	2	2	15.994	17.1429	16	13.3333	17.5	396	0	0	396	3360	2.25	1.9	0.4	20	2.125	0.857143	5	4	26	0	0	0	0				16.6964	18.2857	15.3333	14.6667	18.5	3786	1920	480	1386	4200	2.15	1.9	0.3	11
234	0	46	0	0	2	5	1	6	2	13.5714	10.2857	11.3333	14.6667	18	19230	1440	16800	990	2520	2.15	2	0.7	20	8.5	3	17	17	55	0	0	3	1				12.5238	11.4286	9.33333	13.3333	16	3420	960	480	1980	2520	2	1.5	0.2	19
241	0	46	1	0	0	0	1	2	3	14.4405	11.4286	13.3333	16	17	1422	0	960	462	1260	2.2	2.1	0.7	9	4.25	0.571429	12	14	40	1	0	0	1				15.4762	16.5714	14	13.3333	18	1593	0	900	693	1260	2.15	2.3	0.9	10
243	0	44	0	0	0	0	3	6	1	15.381	14.8571	16	14.6667	16	2772	0	0	2772	4200	1.85	1.8	1.1	8	4	0.285714	4	1	30	1	0	0	0				13.9524	13.1429	14.6667	12	16	4692	0	1920	2772	4620	1.65	1.3	0.8	19
244	0	61	0	0	0	0	1	6	4	15.7679	16.5714	14	16	16.5	2097	1440	360	297	2100	2.2	1.7	0.3	10	4.625	2.42857	6	7	43	0	0	0	0				15.5238	15.4286	14.6667	16	16	2052	1200	720	132	2520	2	1.4	0.2	14
247	0	51	1	0	0	1	1	6	2	14.1012	12.5714	12.6667	14.6667	16.5	4512	480	1260	2772	2100	2.4	2.6	0.8	16	5.5	1.57143	13	13	47	1	0	0	1				13.4821	11.4286	13.3333	14.6667	14.5	3252	0	480	2772	3360	2.4	2.8	0.8	15
250	0	50	0	0	2	0	4	6	2	19.006	18.8571	18.6667	20	18.5	10932	7200	960	2772	1260	2.55	2.1	0	5	2.375	0.428571	2	4	18	0	0	0	0				19.1131	18.2857	18.6667	20	19.5	7092	2880	1440	2772	840	2.5	2.3	0.1	3
251	0	48	1	0	1	0	1	6	2	14.1548	10.2857	13.3333	16	17	1626	0	240	1386	1260	1.9	1.7	0.9	23	3.875	1.28571	10	7	34	1	0	1	0				15.0119	13.7143	15.3333	16	15	3186	1080	720	1386	840	2	1.7	0.6	17
257	0	63	0	0	0	1	1	6	3	16.6488	15.4286	16.6667	16	18.5	693	0	0	693	1890	2.1	1.7	0.5	5	4.125	0	4	0	18	0	0	0	0				17.5774	17.1429	18.6667	16	18.5	3066	0	1680	1386	1680	2	1.6	0.4	5
261	0	44	0	0	1	1	1	2	2	16.2024	17.1429	16	14.6667	17	3786	1440	960	1386	2100	1.6	1.5	1.3	11	2.125	2.71429	7	5	37	0	0	0	0				16.5536	17.7143	15.3333	14.6667	18.5	3234	2160	480	594	3360	1.55	1.5	1.5	10
265	0	47	0	0	1	0	1	5	2	13.6726	14.8571	13.3333	12	14.5	2388	0	540	1848	2170	1.75	1.5	1	9	3.75	2	6	8	35	0	0	0	0				14.5	16	14.6667	13.3333	14	5156	192	1400	3564	1680	2.05	1.8	0.7	7
267	0	51	0	0	0	0	4	5	2	18.4286	17.7143	18	20	18	1512	480	240	792	3360	2	1.8	0.8	8	3.75	0.142857	2	6	20	0	0	0	0				15.8095	16.5714	14.6667	16	16	1857	1440	120	297	3780	1.95	1.9	0.9	15
276	0	45	1	1	0	1	1	3	3	12.5298	14.2857	13.3333	8	14.5	3237.2	2400	560	277.2	1260	2.75	2.5	0	14	5.625	1.57143	8	6	28	1	0	0	0				12.8036	13.7143	12.6667	9.33333	15.5	2853	1440	720	693	1260	2.8	2.9	0	15
278	0	55	0	0	0	0	1	4	2	16.3155	15.4286	14.6667	18.6667	16.5	9954	4320	5040	594	1680	2.5	2.4	0.4	16	7.125	3.85714	10	15	47	0	0	2	1				15.3452	13.7143	12	18.6667	17	4914	960	3360	594	1260	2.25	2.3	0.5	20
279	0	65	0	0	0	0	1	1	3	15.4762	16.5714	16	13.3333	16	2022	0	240	1782	2940	2.3	1.7	0.1	8	1	0.571429	4	4	22	0	0	0	0				15.2857	17.1429	14.6667	13.3333	16	693	0	0	693	2100	2.15	1.9	0.3	6
293	0	52	0	1	1	2	4	2	3	15.381	10.8571	18	18.6667	14	4194	2880	720	594	2940	2.55	2.1	0	7	2	0.714286	4	2	18	0	1	0	2				16.1786	13.7143	19.3333	18.6667	13	17652	13440	1440	2772	2100	2.4	2.1	0	16
301	0	56	0	0	1	1	4	2	3	15.25	12	16.6667	17.3333	15	1278	720	360	198	2520	1.9	1.1	0.3	9	3.5	0.428571	5	1	22	0	0	0	2				17.3571	15.4286	18.6667	17.3333	18	2937	1920	720	297	2520	1.85	1.1	0.1	10
303	0	50	0	0	1	0	5	6	3	15.75	16	15.3333	14.6667	17	1999.5	0	960	1039.5	1260	1.95	1.1	0.2	5	2.25	0	2	0	29	0	0	1	0				16.6548	18.2857	16.6667	14.6667	17	4932	1920	240	2772	1680	1.55	0.5	0.3	8
306	0	55	0	0	1	1	1	5	2	14.7917	12	16	14.6667	16.5	5475	1200	1800	2475	3990	2.5	2.5	0.5	12	4.375	0.285714	8	2	28	0	0	1	1				16.2202	13.7143	16.6667	16	18.5	5199	720	2400	2079	3360	2.5	2.7	0.4	11
310	0	55	0	0	1	3	4	2	1	14.7976	14.8571	14	13.3333	17	3358	3120	40	198	1470	1.3	0.9	1.3	7	3.875	0.571429	8	5	38	0	0	1	0				15.256	14.8571	15.3333	13.3333	17.5	219	0	120	99	3780	1.6	1	0.7	8
311	0	55	0	0	1	0	1	6	1	13.3333	12	12	13.3333	16	15996	480	7200	8316	1260	2.05	1.8	0.7	19	6.75	2.14286	11	6	57	0	0	1	1				13.2321	11.4286	11.3333	14.6667	15.5	5904	0	360	5544	840	2.15	2.1	0.8	18
313	0	60	0	1	1	3	6	4	2	12.6905	11.4286	10	13.3333	16	1866	240	240	1386	2100	1.9	1.6	0.8	17	6.875	1.71429	15	11	44	0	0	0	0				11.7976	10.8571	8	13.3333	15	1566	0	180	1386	2520	2.05	1.8	0.4	22
315	0	48	0	0	0	0	1	5	2	18.1964	18.2857	17.3333	18.6667	18.5	798	360	240	198	2940	2	1.4	0.4	2	0.875	0.857143	4	6	29	0	0	2	0				17.6131	18.2857	16	18.6667	17.5	1179	720	360	99	2520	2	1.8	0.5	3
317	0	45	0	0	0	2	1	5	1	16.6786	17.7143	16	16	17	1346.5	720	280	346.5	2520	2.15	1.8	0.5	8	2.25	1.42857	5	7	29	0	0	1	3				15.9107	17.1429	15.3333	14.6667	16.5	2062.5	960	360	742.5	1680	2.25	1.9	0.1	15
319	0	62	0	2	0	0	1	1	4	14.8214	14.2857	14	16	15	4914	480	3840	594	2940	2.25	1.8	0.3	12	3.25	1.57143	6	7	25	0	0	0	0				17.8274	17.1429	16.6667	20	17.5	21438	11520	5760	4158	840	2.15	2	0.6	11
324	0	59	0	0	1	0	5	6	1	17.5179	16.5714	16.6667	17.3333	19.5	6426	3600	1440	1386	1680	2.45	1.9	0	12	1.25	0.142857	4	2	29	0	0	1	0				15.1786	13.7143	15.3333	14.6667	17	3336	960	0	2376	2100	2.4	2.2	0.1	15
326	0	55	0	0	2	3	1	3	2	16.4167	16	16	18.6667	15	4643.4	1968	240	2435.4	8400	2.1	2	0.8	10	1.75	0.714286	5	1	33	0	0	1	2				15.5536	13.7143	14.6667	17.3333	16.5	4830	1440	2400	990	840	1.95	1.8	0.8	11
330	0	53	0	0	3	4	4	4	1	10.7738	11.4286	8.66667	12	11	396	0	0	396	3780	2.35	2	0.3	17	7.5	3	24	21	58	0	0	3	3				14.3095	12.5714	12.6667	16	16	1314	480	240	594	3780	2.45	2.3	0.1	15
332	0	41	1	0	2	4	1	7	2	16.1429	16.5714	16	16	16	600	480	120	0	840	2.1	2.1	0.9	11	5.5	0.714286	7	4	29	1	0	3	3				14.4048	14.2857	14.6667	14.6667	14	120	0	120	0	2100	2.3	2.4	0.8	11
337	0	45	1	0	0	1	1	2	1	17.0119	17.7143	16	17.3333	17	9810	1440	1440	6930	1680	1.85	1.8	1.1	6	2.375	1.57143	3	6	33	0	0	0	0				17.5179	16.5714	17.3333	18.6667	17.5	5712	720	240	4752	6300	2.2	2.1	0.6	7
344	0	54	0	0	1	1	1	7	2	13.9762	12.5714	13.3333	12	18	1405.5	0	960	445.5	2940	1.8	1.2	0.6	17	5.875	0.714286	12	6	39	0	0	0	0				14.881	14.8571	14.6667	12	18	3545	0	80	3465	2520	1.6	1.4	0.9	16
346	0	65	0	0	0	0	3	6	4	13.3869	13.7143	12	13.3333	14.5	3051	1920	240	891	1260	2.1	1.9	0.7	21	6.25	1.71429	12	7	36	0	0	1	1				13.375	12	12.6667	13.3333	15.5	5412	2160	480	2772	1680	2.1	1.7	0.4	17
349	0	70	1	0	0	0	1	2	3	17.5357	17.1429	17.3333	18.6667	17	2853	480	1680	693	1260	2.85	2.7	0	6	1.25	1.28571	3	2	31	1	0	0	0				17.9286	17.7143	16	20	18	1386	0	0	1386	1260	2.8	2.9	0	10
350	0	51	0	0	0	0	1	6	2	17.2798	18.2857	17.3333	16	17.5	3073	1120	1260	693	2520	2.3	2.1	0.5	12	0.5	0.714286	2	2	28	0	0	0	0				16.6369	17.7143	16.6667	14.6667	17.5	2634	1800	240	594	2520	2.35	2.2	0.2	9
353	0	41	1	0	1	1	4	5	3	13.4405	11.4286	12.6667	14.6667	15	1314	0	720	594	1680	1.9	1.6	0.8	16	6.875	1.85714	11	10	39	1	0	0	1				12.881	10.8571	14	10.6667	16	2845.5	1920	480	445.5	1260	2	1.7	0.4	17
361	0	69	1	0	0	4	1	6	3	13.756	10.8571	13.3333	13.3333	17.5	2368.5	840	720	808.5	2520	2.6	2.3	0.1	17	6.125	3	11	14	42	1	0	0	0				14.8631	14.2857	12.6667	16	16.5	3066	960	720	1386	1260	2.55	2.5	0.1	9
362	0	63	0	0	1	3	1	6	3	14.1726	14.8571	9.33333	16	16.5	1173	480	0	693	1680	2.35	2	0.3	14	4.875	1.14286	13	11	26	0	0	3	2				14.2202	13.7143	13.3333	13.3333	16.5	678	0	480	198	3360	2.25	2.3	0.5	11
373	0	56	0	0	1	1	1	6	1	13.369	13.1429	14.6667	10.6667	15	2820	960	1200	660	4200	2.25	2.4	0.9	15	5.125	2.42857	11	2	45	0	0	0	0				14.8452	13.7143	12.6667	16	17	3744	960	1200	1584	2030	2.25	2.4	0.8	13
380	0	54	0	0	1	1	1	1	2	11.1667	12	10	10.6667	12	4695	1680	2520	495	10493	2.15	1.6	0.3	22	8.25	2.42857	18	17	53	1	0	0	0				14.6726	14.8571	14.6667	14.6667	14.5	4194	1440	2160	594	2940	2.15	1.6	0.2	18
383	0	57	0	0	2	5	1	3	1	11.3452	9.71429	14	10.6667	11	3135	1440	540	1155	3360	1.9	1.5	0.7	12	5.625	1	12	9	35	0	1	1	3				13.2024	13.1429	12	14.6667	13	2373	480	1200	693	3360	1.85	1.4	0.4	9
384	0	51	0	0	1	2	1	5	1	14.2798	10.2857	14	17.3333	15.5	7572	0	4800	2772	1680	2.4	2.6	0.8	13	6.625	0.571429	11	0	39	0	0	1	1				14.7976	10.8571	14.6667	18.6667	15	6024	0	480	5544	2100	2.1	2	0.7	14
386	0	47	0	0	0	2	1	2	4	15.4524	13.1429	15.3333	17.3333	16	1050	480	240	330	1260	2.05	2	0.9	17	3.875	2.71429	6	6	43	0	0	0	0				13.1786	13.7143	11.3333	14.6667	13	2190	0	1200	990	3360	1.7	1.3	0.9	16
388	0	40	0	0	2	2	4	5	1	13.4226	14.8571	12.6667	10.6667	15.5	2959.5	1440	480	1039.5	4200	1.95	1.4	0.5	17	5.25	3.57143	12	13	46	0	0	0	1				13.381	14.8571	14	10.6667	14	3786	1920	480	1386	3360	2.3	2	0.1	16
391	0	48	1	0	1	0	2	6	4	12.6726	14.8571	13.3333	8	14.5	2095	1440	160	495	1260	2.75	2.5	0	2	5.375	0.285714	7	6	26
394	0	45	0	0	1	2	1	4	4	12.7262	12.5714	12	13.3333	13	1744	1080	400	264	2100	2.55	2.2	0.1	20	7.125	2.57143	14	18	40	0	0	0	2				12.131	10.8571	10	14.6667	13	2739	960	1680	99	2940	2.5	2.3	0	21
396	0	36	0	0	3	4	1	6	1	13.2262	12.5714	10.6667	14.6667	15	4518	2880	1440	198	2940	0.85	0.5	1.8	11	3.375	2.85714	10	12	42
409	0	51	1	0	0	0	1	5	2	16.7679	16.5714	15.3333	18.6667	16.5	1554	600	360	594	840	2.15	1.9	0.6	17	5	1.71429	12	9	34	1	0	1	0				16.1905	15.4286	14.6667	18.6667	16	3657	2880	480	297	2100	2.1	1.9	0.6	20
412	0	62	0	0	3	3	5	6	2	12.1071	11.4286	10.6667	13.3333	13	1215	0	720	495	2940	1.8	2	1.4	23	5.625	2.85714	14	10	54	0	0	1	6				12.6786	9.71429	12	16	13	0	0	0	0	4200	1.9	1.7	0.8	23
419	0	53	1	0	0	10	1	2	2	11.0774	9.14286	8.66667	12	14.5	10422	9600	360	462	3780	1.6	1.3	1.1	14	8.125	2.57143	19	12	47	1	0	0	7				11.0476	10.8571	8.66667	10.6667	14	11892	5760	3360	2772	1680	1.9	1.5	0.9	19
422	0	36	1	0	2	1	1	4	2	12.1071	11.4286	11.3333	10.6667	15	655	0	160	495	3360	2	2	1	16	7	0.571429	14	3	30	1	0	0	0				12.0238	11.4286	12	10.6667	14	933	0	240	693	3360	2.2	2.4	1.1	14
425	0	52	0	0	3	3	1	6	2	12.3274	13.1429	9.33333	13.3333	13.5	1158	240	720	198	5040	2.05	1.5	0.4	22	8.375	3.42857	16	11	44	0	0	1	3				13.0952	13.7143	10	14.6667	14	3736.5	480	1920	1336.5	5880	1.95	1.5	0.4	22
429	0	36	1	0	1	1	2	6	1	16.5833	16	16	17.3333	17	6213	2160	3360	693	1680	2.6	2.6	0.4	1	4.25	2.14286	7	9	30	1	0	0	1				17.1786	17.7143	16	16	19	2826	960	480	1386	2520	2.5	2.7	0.5	0
432	0	36	1	0	0	3	1	6	1	15.7857	17.1429	12.6667	17.3333	16	2970	0	0	2970	2100	1.7	1.5	1.1	7	2.75	4	13	15	51	1	0	1	0				16.1964	18.2857	12.6667	17.3333	16.5	1314	480	240	594	10080	1.65	1.4	1	4
444	0	60	1	0	3	4	1	7	3	10.125	8	10.6667	9.33333	12.5	1758	1440	120	198	1050	2.5	2.2	0.2	16	6.375	2.28571	16	13	52	1	0	2	3				9.89286	8.57143	7.33333	10.6667	13	2805	960	360	1485	1680	2.5	2.5	0.2	22
448	0	57	0	0	0	0	4	5	2	14.6369	13.7143	10.6667	18.6667	15.5	3295	1680	1120	495	3430	2	1.9	0.9	15	6.125	2.85714	11	15	36	0	0	0	4				11.8512	8.57143	10.6667	14.6667	13.5	2028	0	840	1188	1680	2	1.9	0.8	17
451	0	41	0	0	1	1	1	6	2	15.9464	14.2857	16	16	17.5	2047.5	1200	600	247.5	8820	2.1	1.8	0.6	11	2.25	0.714286	6	5	34	0	0	1	1				15.7143	14.8571	15.3333	14.6667	18	5118	2400	2520	198	2520	2.1	2.2	0.9	11
457	0	54	0	0	0	0	5	4	2	16.0417	16	17.3333	13.3333	17.5	6744	1080	120	5544	1680	1.55	1.1	1	15	4.875	0.714286	8	6	29	0	0	1	0				16.6369	17.7143	16.6667	14.6667	17.5	4698	360	180	4158	2520	1.45	1	1	10
460	0	49	0	0	0	0	1	6	1	14.3631	14.2857	11.3333	13.3333	18.5	2919	0	840	2079	3360	2.7	2.6	0.2	23	3.75	2.57143	9	6	33	0	1	0	0				15.1905	15.4286	14.6667	14.6667	16	1893	960	240	693	2520	1.95	1.6	0.4	18
461	0	44	0	0	0	1	1	2	2	14.1071	11.4286	15.3333	14.6667	15	2994	960	1440	594	1680	1.85	2	1.3	11	5.625	0.428571	9	4	29	0	0	0	1				14.9226	14.8571	16	13.3333	15.5	1554	240	720	594	840	1.8	2.1	1.6	12
462	0	47	0	0	0	1	4	6	3	17.1131	18.2857	16	14.6667	19.5	5305.5	1440	1440	2425.5	2520	2	2	1	7	2.375	1.71429	7	5	26	0	0	0	0				15.8393	18.8571	11.3333	14.6667	18.5	9972	2160	5040	2772	2100	1.75	1.4	0.9	10
467	0	39	1	0	0	0	3	2	1	12.8393	14.8571	12.6667	9.33333	14.5	1426	0	40	1386	5040	2.2	1.8	0.4	7	1.125	0.714286	5	6	48	1	0	0	1				14.2857	17.1429	14.6667	9.33333	16	914	320	0	594	5040	2.2	2.1	0.4	4
473	0	41	1	0	1	1	1	2	2	12.6429	16.5714	12	8	14	2076	720	960	396	2520	2.25	2.1	0.6	10	6.375	1.28571	14	13	34	1	0	1	1				13.2619	17.7143	12	9.33333	14	1188	0	0	1188	2940	1.85	1.5	0.7	8
474	0	42	0	0	0	3	1	3	1	10.8393	10.8571	8	12	12.5	1070	0	80	990	4200	1.8	1.2	0.6	14	7.375	2.71429	18	20	53	0	0	0	1				12.3036	13.7143	9.33333	14.6667	11.5	445.5	0	0	445.5	3780	1.95	1.8	0.6	15
475	0	53	0	0	0	2	6	6	1	12.3929	12.5714	11.3333	10.6667	15	2826	0	1440	1386	840	2.25	1.6	0.1	15	5.5	1.28571	13	14	48	0	0	0	8				10.6905	11.4286	8	9.33333	14	1386	0	0	1386	2520	2.3	1.9	0	12
476	0	63	0	0	0	1	1	6	1	15.5298	18.2857	15.3333	12	16.5	1032	0	240	792	2520	2	1.8	0.8	9	4	2	5	6	30	0	0	1	2				14.2262	16.5714	13.3333	12	15	990	0	0	990	3360	2.1	1.9	0.6	11
479	0	58	0	0	0	2	1	1	2	13.375	12	14.6667	13.3333	13.5	6930	0	0	6930	1260	1.85	1.3	0.6	10	6.75	1.28571	8	12	30	0	0	0	0				11.9643	10.8571	14	8	15	8424	1920	960	5544	1680	1.75	1.4	0.6	11
482	0	52	0	0	0	2	1	1	2	15.0833	12	14	17.3333	17	4011	2880	240	891	2520	1.85	1.4	0.7	18	7.125	1.85714	10	7	31	1	0	0	1				14.7262	12.5714	15.3333	16	15	3108	960	960	1188	1680	1.8	1.5	0.8	16
483	0	52	1	0	1	2	3	5	3	15.2083	16	16	13.3333	15.5	5412	480	2160	2772	4200	1.9	1.2	0.4	8	6.625	2	9	4	42	0	0	0	1				17.3869	17.7143	17.3333	16	18.5	3492	480	240	2772	3360	1.95	1.6	0.8	6
487	0	46	1	0	0	0	3	6	1	14.7976	14.8571	14	13.3333	17	1230	0	240	990	1680	1.85	1.4	0.7	8	5.25	1.57143	5	4	29	1	0	0	2				13.8929	12.5714	12.6667	13.3333	17	1530	480	720	330	3780	1.8	1.5	0.7	12
502	0	52	0	0	0	1	4	6	1	10.375	8	8.66667	9.33333	15.5	252	80	40	132	5040	2.35	1.7	0	24	8.75	2.42857	18	13	46	0	0	0	1				12.0893	10.8571	11.3333	10.6667	15.5	23160	2400	960	19800	10080	2.1	1.6	0.1	27
509	0	54	1	0	1	0	1	6	1	15	16	11.3333	14.6667	18	4266	0	2880	1386	4200	1.75	1.5	1	14	5	3.71429	13	12	48	1	0	1	1				16.3155	15.4286	15.3333	16	18.5	2613	1920	0	693	3360	2.05	1.9	0.6	16
514	0	53	1	0	0	0	1	6	2	15.9107	17.1429	13.3333	14.6667	18.5	3892	640	480	2772	2940	1.75	1.9	1.4	11	3.875	0.571429	6	3	23	1	0	1	1				15.1905	15.4286	13.3333	16	16	714	120	0	594	3360	1.7	1.6	1.1	10
517	0	56	0	0	0	2	4	6	1	12.2619	9.71429	12.6667	10.6667	16	2175	1200	480	495	3360	2.2	2.2	0.8	14	8.75	2.57143	14	10	56
531	0	42	0	0	1	0	1	3	3	9.65476	6.28571	10.6667	10.6667	11	579	0	480	99	5880	1.7	1.7	1.3	23	8.25	1.71429	20	8	52	0	0	3	1				11.1548	10.2857	12.6667	10.6667	11	10704	3360	5760	1584	2100	1.9	1.9	0.9	12
532	0	58	0	0	0	0	5	2	1	12.5536	13.7143	8.66667	13.3333	14.5	7545	480	3600	3465	1260	1.85	1.4	0.7	16	6.25	1.14286	19	5	32	0	0	0	0				13.0833	16	9.33333	12	15	3652	320	560	2772	840	1.4	0.8	0.9	11
535	0	50	0	0	0	1	1	7	2	15.3095	16.5714	12.6667	16	16	1536.5	1440	80	16.5	2940	2	1.9	0.9	12	5.5	2.57143	7	7	40	0	0	1	1				14.9762	16.5714	14	13.3333	16	1593	1440	120	33	2940	2.05	1.9	0.7	13
536	0	47	0	0	0	0	1	6	1	15.8869	17.7143	14	13.3333	18.5	109.5	0	60	49.5	3360	2.05	1.9	0.8	2	1.875	2.42857	5	12	42	0	0	1	4				14.2619	13.7143	13.3333	12	18	2220	0	240	1980	3780	1.7	1.4	0.7	11
539	0	47	0	0	0	0	1	7	2	13.4464	14.2857	12	12	15.5	1170	480	360	330	3360	1.85	1.6	0.9	14	4.75	0.285714	7	8	25	0	0	1	0				14.625	16	16	12	14.5	1596	960	240	396	2520	1.85	1.7	0.9	9
548	0	48	1	0	0	2	4	5	4	11.8214	10.2857	7.33333	14.6667	15	688	0	160	528	3780	2.3	1.8	0.2	15	8.5	0.142857	19	7	29	0	0	0	0				13.25	12	11.3333	14.6667	15	1017	0	720	297	2100	1.55	0.8	0.4	14
551	0	51	0	0	2	0	1	3	4	14.9524	13.1429	14.6667	16	16	7893	3600	3600	693	2100	2.35	2.3	0.6	11	2.875	1.42857	5	6	47	0	0	0	0				14.8036	13.7143	12.6667	17.3333	15.5	26265	6000	16800	3465	2520	2.1	2.1	0.8	12
558	0	39	0	0	0	1	1	6	2	17.4821	19.4286	16	16	18.5	2076	480	1200	396	1260	2.35	2.3	0.6	0	1.5	0.571429	0	1	26	0	0	0	0				16.9405	19.4286	16.6667	14.6667	17	1293	960	300	33	3780	2.2	2.2	0.7	0
559	0	47	0	0	0	0	1	2	2	17.3095	16.5714	18	14.6667	20	1038	360	480	198	1680	1.95	1.2	0.3	11	1.375	0.857143	2	4	26	0	0	0	0				15.625	16	14.6667	13.3333	18.5	4746	960	2400	1386	2100	1.75	1.1	0.3	13
562	0	50	0	0	0	0	1	5	4	14.8214	14.2857	14.6667	13.3333	17	5376	480	2520	2376	4200	2.3	2.2	0.6	8	1.625	1.71429	5	0	29	0	0	0	0				15.1488	15.4286	14	14.6667	16.5	3456	120	960	2376	840	2.5	2.5	0.4	5
564	0	67	0	0	0	1	1	2	3	16.0536	13.7143	14.6667	17.3333	18.5	25560	9600	12000	3960	2520	2.5	2.2	0.2	7	4.875	0.857143	5	7	34	0	0	0	2				18.5476	14.8571	19.3333	20	20	18765	0	17280	1485	6300	2.45	2.3	0.1	1
566	0	56	0	0	0	0	1	6	1	18.7976	18.8571	18.6667	18.6667	19	3786	2400	0	1386	2520	2.7	2.5	0.1	3	2.5	0.142857	1	0	22	0	0	0	0				18.3988	19.4286	18.6667	16	19.5	7012.5	3600	1680	1732.5	2100	2.55	2.5	0.1	3
572	0	59	0	0	0	1	4	6	1	15.756	14.8571	15.3333	17.3333	15.5	558	0	360	198	2100	2.6	2.5	0.3	15	2.875	0.857143	7	7	33	0	0	1	1				15.4881	14.2857	16	14.6667	17	1266	960	240	66	3780	2.6	2.6	0.1	14
580	0	32	0	0	1	0	1	5	4	11.131	14.8571	10.6667	4	15	1252	1120	0	132	1260	1.55	1.1	1	21	3.875	1.85714	16	10	35	1	0	1	0				10.8869	13.7143	10.6667	6.66667	12.5	1240	1080	160	0	420	1.25	1.4	1.8	24
593	0	46	0	1	1	1	1	2	1	18.9643	18.8571	19.3333	18.6667	19	3028.5	960	1920	148.5	2100	1.3	2	2.4	10	4.75	0.142857	5	3	29	0	0	0	0				18.3393	18.8571	18.6667	17.3333	18.5	3432	2160	480	792	1260	1.4	1.7	2.1	6
601	0	45	0	0	0	0	4	3	1	14.7381	14.2857	12.6667	16	16	2277	1680	300	297	2520	2.05	1.5	0.4	18	6.625	2.42857	11	9	49	1	0	0	2				13.369	13.1429	10.6667	14.6667	15	1891.4	1120	448	323.4	2100	1.9	1.6	0.7	20
603	0	45	1	0	2	2	4	6	1	10.6012	8.57143	10.6667	10.6667	12.5	1386	0	0	1386	2100	1.7	1	0.6	6	8.625	0.428571	15	11	55	1	0	3	5				9.17262	6.85714	8	9.33333	12.5	198	0	0	198	1680	1.6	1.3	1	19
607	0	48	0	0	0	2	4	2	1	14.506	14.8571	13.3333	13.3333	16.5	3900	720	1200	1980	10080	1.85	1.6	0.9	13	5.375	3.85714	17	10	45	0	0	0	5				13.5417	12	12.6667	12	17.5	2430	0	1440	990	4200	1.75	1.5	0.9	17
611	0	40	0	0	2	5	4	6	4	11.2262	12.5714	9.33333	8	15	6079.5	3600	1440	1039.5	1890	2.3	2.3	0.7	3	6.625	1.14286	13	5	43
616	0	36	1	1	0	2	3	4	1	14.7083	16	14	13.3333	15.5	4479	1920	480	2079	2940	1.8	1.5	0.9	10	4.125	1.57143	6	10	30	1	0	1	2				14.375	16	14	12	15.5	3306	1440	480	1386	2520	1.95	1.7	0.9	12
626	0	55	0	0	0	0	1	4	2	14.625	12	14	16	16.5	7147	0	5068	2079	1680	1.3	0.8	1.2	9	4.75	0.571429	5	5	36	0	0	0	2				14.1429	12.5714	13.3333	14.6667	16	3159	0	1080	2079	840	1.5	1.1	1.2	3
637	0	62	1	0	3	1	1	3	2	13.1964	14.2857	11.3333	10.6667	16.5	8130	480	720	6930	2520	1.85	1.5	0.8	23	6.125	1.57143	13	13	40	0	0	3	1				13.4107	13.1429	13.3333	10.6667	16.5	4132	640	720	2772	2100	1.95	1.7	0.7	22
638	0	41	1	0	0	0	4	6	4	16.2917	16	14.6667	16	18.5	2782	1920	400	462	1680	2.85	2.7	0	17	4.75	2	8	4	32	1	0	0	1				16.7619	17.7143	15.3333	16	18	2742.5	1600	400	742.5	2100	2.4	2.2	0.1	14
643	0	42	0	0	0	0	1	2	4	12.5893	10.8571	8.66667	17.3333	13.5	3870	2160	720	990	5460	1.55	1.6	1.5	15	5.375	3	15	11	46	0	0	1	1				12.006	10.8571	10	14.6667	12.5	876	0	480	396	5880	1.95	2.1	1	15
644	0	39	1	1	1	1	1	6	1	13.131	14.8571	12	10.6667	15	1596	960	240	396	1260	1.3	1.4	1.8	11	7.25	2.42857	8	12	41	1	0	1	1				14.9048	14.2857	14.6667	14.6667	16	2796	1440	960	396	1680	1.4	1.3	1.6	13
657	0	54	0	1	0	0	4	6	2	11	12	10.6667	9.33333	12	1906	480	40	1386	2100	2.1	1.6	0.4	13	6.625	3.28571	14	11	47	0	0	1	1				15.3095	16.5714	16.6667	12	16	782	320	0	462	2100	1.9	1.4	0.3	11
662	0	45	0	0	0	0	1	6	1	15.3512	16.5714	14	13.3333	17.5	1533	480	360	693	5040	1.45	1.4	1.5	12	2.75	0.428571	7	4	24	0	0	0	0				17.6488	19.4286	16.6667	16	18.5	1698	1080	420	198	4200	2	1.6	0.4	7
663	0	37	0	0	0	1	1	6	2	16.8512	16.5714	17.3333	16	17.5	10440	480	60	9900	3990	2.35	2.5	0.8	10	3	0.285714	7	4	19	0	0	0	0				16.3512	16.5714	15.3333	16	17.5	12840	720	240	11880	4200	2.1	2.2	0.7	7
667	0	61	0	0	0	6	1	6	1	14.8214	14.2857	12.6667	13.3333	19	693	0	0	693	2100	2.15	2	0.7	16	4.25	1.57143	8	6	32
672	0	52	0	0	0	0	1	6	4	14.7143	14.8571	13.3333	14.6667	16	7422	3600	3360	462	3360	2.55	2.4	0.3	8	4.5	2.28571	5	5	54	0	0	0	2				14.9167	16	14	14.6667	15	8586	3840	3360	1386	2100	2.25	2	0.2	11
674	0	37	1	0	1	6	5	2	1	12.6607	13.1429	11.3333	14.6667	11.5	9810	1920	960	6930	2520	1.75	1.7	1.2	18	7	2.71429	15	12	44	0	0	2	2				12.0357	13.1429	11.3333	14.6667	9	14448	1920	1440	11088	854	1.95	2.2	1.4	20
677	0	60	0	0	1	4	5	6	4	13.3631	10.2857	14	14.6667	14.5	8305.5	4200	1680	2425.5	1050	2.6	2.4	0.2	14	5	1	13	7	27	0	0	1	7				13.2083	12	16	13.3333	11.5	8372	2240	3360	2772	1050	2.5	2.3	0.2	14
692	0	32	0	0	0	0	1	5	4	16.6071	15.4286	16.6667	17.3333	17	1372	640	600	132	2520	2.45	2.4	0.5	13	3.875	0.571429	10	8	23
698	0	49	0	0	0	0	1	4	2	16.3036	17.7143	15.3333	14.6667	17.5	3558	2160	1200	198	2520	1.6	1.6	1.4	5	1	0.714286	6	2	27	0	0	1	0				15.3333	16	14.6667	14.6667	16	1074	0	480	594	2520	1.7	1.9	1.4	8
701	0	51	0	0	0	0	1	2	3	10.8274	13.1429	9.33333	9.33333	11.5	2739.5	1680	20	1039.5	4200	2.8	2.6	0	22	7.75	2.85714	18	16	26	0	0	0	2				12.7976	14.8571	10.6667	10.6667	15	2125.5	1680	0	445.5	4620	2.55	2.4	0	19
702	0	46	0	0	0	2	1	6	2	14.3155	15.4286	15.3333	12	14.5	2376	0	0	2376	2100	2.15	1.9	0.6	15	4.75	1.71429	8	7	36	0	0	1	0				14.0476	14.8571	14	13.3333	14	1386	0	0	1386	2520	2	2	0.7	16
709	0	48	1	0	0	0	1	4	2	12.869	13.1429	13.3333	12	13	897	480	120	297	4200	1.55	1.2	1.1	13	6.75	2.85714	11	12	43	1	0	1	1				9.83929	10.8571	11.3333	6.66667	10.5	306	160	80	66	3360	1.1	0.1	0.8	23
710	0	39	0	1	0	0	2	6	1	14.6369	17.7143	12.6667	10.6667	17.5	21621	16800	960	3861	2100	1.6	1.8	1.6	12	5.25	0.285714	15	13	30	0	0	1	1				16.2202	17.7143	14.6667	16	16.5	1030	0	40	990	9660	1.9	1.8	1	5
720	0	43	1	0	0	1	1	6	1	14.006	14.8571	12.6667	12	16.5	1799	1280	420	99	3360	2.3	2	0.4	11	6.75	1.57143	14	9	30	1	0	0	2				14.6071	15.4286	14	12	17	1348.5	960	240	148.5	3360	2.1	2	0.7	9
722	0	53	1	0	0	2	3	6	3	12.8512	12.5714	12	13.3333	13.5	4632	1920	1920	792	2100	1.6	1.4	1.2	10	3.75	1.71429	9	14	38	1	0	0	0				14.6667	16	13.3333	13.3333	16	3984	1440	960	1584	1260	1.75	1.6	1.1	14
724	0	51	0	0	0	0	1	1	2	17.369	17.1429	18.6667	14.6667	19	2274	1440	240	594	3360	2.05	2	0.9	12	5.625	0.428571	3	2	36	0	0	1	0				17.7202	17.7143	17.3333	17.3333	18.5	996	480	120	396	8400	1.9	1.8	0.9	9
728	0	53	0	0	2	1	1	3	1	16.2619	17.7143	17.3333	12	18	9330	1440	960	6930	2940	2.35	2.3	0.6	7	3.375	0.571429	4	1	15	0	0	2	2				16.2857	17.1429	16.6667	13.3333	18	3786	960	1440	1386	2520	2.5	2.3	0	9
739	0	42	0	0	0	1	3	6	4	16.3512	16.5714	14	17.3333	17.5	3546	480	1680	1386	2100	1.9	2.4	1.6	7	1.875	2.42857	3	8	40	0	0	1	1				16.6905	19.4286	14	17.3333	16	5226	1440	2400	1386	2100	2.25	2.7	1.2	9
740	0	51	1	0	0	1	3	6	1	11.119	9.14286	8.66667	10.6667	16	4932	480	1680	2772	2940	1.85	1.8	1.1	16	7	0.285714	17	5	29	1	0	0	1				12.5119	13.7143	10	9.33333	17	9198	0	5040	4158	2520	2.05	1.6	0.7	9
744	0	57	0	0	0	1	1	2	2	14.3274	13.1429	16	14.6667	13.5	5295	640	200	4455	1260	2.3	2.3	0.7	9	3.625	1.28571	7	6	35	0	0	2	3				15.2619	13.7143	16.6667	14.6667	16	1596	960	240	396	2940	2.15	1.9	0.7	11
[truncated: 32 more columns]
